# Supplementary material for: Metastatic breast cancer cells overexpress and secrete miR-218 to regulate type I collagen deposition by osteoblasts
Source: Breast Cancer Res. 2018 Oct 22;20:127. doi: 10.1186/s13058-018-1059-y (PMC6198446; doi:10.1186/s13058-018-1059-y)
Supplement: Supplementary file 1 — Table S1. Clinical characteristics of the patients. (XLSX 23 kb) [file 13058_2018_1059_MOESM1_ESM.xlsx]

## Sheet: Sheet1
	Case group (with bone met)	Control group (without bone met)
	n (%)	n (%)
Patient (n)	33	14
Age (Mean ± SD)	54 ± 9	53 ± 10
ER+	21 (64)	9 (64)
ER-	12 (36)	5 (36)
PR+	17 (52)	7 (50)
PR-	16 (48)	7 (50)
HER2+	11 (33)	4 (29)
HER2-	22 (67)	10 (71)
Stage IV	33 (100)	14 (100)
Bone metastasis	33 (100)	0 (0)
