# Supplementary material for: Metastatic breast cancer cells overexpress and secrete miR-218 to regulate type I collagen deposition by osteoblasts
Source: Breast Cancer Res. 2018 Oct 22;20:127. doi: 10.1186/s13058-018-1059-y (PMC6198446; doi:10.1186/s13058-018-1059-y)
Supplement: Supplementary file 2 — Table S2. Sequences of the PCR primers. (XLSX 9 kb) [file 13058_2018_1059_MOESM2_ESM.xlsx]

## Sheet: Primers
Primer	Sequence
human INHBA-F	CAACAGGACCAGGACCAAAGT
human INHBA-R	GAGAGCAACAGTTCACTCCTC
human INHBB-F	CGGGTCCGCCTATACTTCTTC
human INHBB-R	CGTAGGGCAGGAGTTTCAGG
human INHA-F	TTCCACTACTGTCATGGTGGT
human INHA-R	AGTGCTGCGTGAGAAGGTTG
human YY1-F	CCTCTCAGATCCCAAACAACTG
human YY1-R	GCCTTTATGAGGGCAAGCTATT
mouse Col1a1-F	GCTCCTCTTAGGGGCCACT
mouse Col1a1-R	CCACGTCTCACCATTGGGG
mouse Col1a2-F	AAGGGTGCTACTGGACTCCC
mouse Col1a2-R	TTGTTACCGGATTCTCCTTTGG
mouse Timp3-F	CTTCTGCAACTCCGACATCGT
mouse Timp3-R	GGGGCATCTTACTGAAGCCTC
mouse Actb-F	CGAGGCCCAGAGCAAGAGAG
mouse Actb-R	CGGTTGGCCTTAGGGTTCAG
18S rRNA-F	CTACCACATCCAAGGAAGGCA
18S rRNA-R	TTTTTCGTCACTACCTCCCCG
