# Supplementary material for: Metastatic breast cancer cells overexpress and secrete miR-218 to regulate type I collagen deposition by osteoblasts
Source: Breast Cancer Res. 2018 Oct 22;20:127. doi: 10.1186/s13058-018-1059-y (PMC6198446; doi:10.1186/s13058-018-1059-y)
Supplement: Supplementary file 3 — Table S3. miRNAs detected in patient sera. (XLSX 122 kb) [file 13058_2018_1059_MOESM3_ESM.xlsx]

## Sheet: miRNAs in sera
Gene Name	logFC	logCPM	P Value	FDR	Normalized Counts -Case (bone mets)	Normalized Counts -Control (no bone mets)	significant
hsa-miR-122-5p	1.08069	16.5996	0.0158359	0.380258	371260	162971	1
hsa-miR-1246	1.66195	13.8301	4.1931e-05	0.00680302	58846	13535	1
hsa-miR-142-3p	-1.0416	10.4702	0.0234672	0.450805	3433	6736	1
hsa-miR-144-5p	-1.13507	9.47614	0.00142912	0.0784381	1511	3883	1
hsa-miR-190a	-1.58821	5.04425	0.0003133	0.0286595	65	190	1
hsa-miR-196a-5p	2.39338	6.30123	1.49705e-08	2.87584e-05	334	38	1
hsa-miR-214-3p	1.02923	4.39394	0.00493961	0.169446	81	30	1
hsa-miR-215	1.08606	9.19076	0.0152121	0.379513	2187	955	1
hsa-miR-218-5p	1.01733	6.26355	0.00268332	0.119876	297	105	1
hsa-miR-296-3p	3.74601	4.69296	5.99496e-06	0.00197795	106	20	1
hsa-miR-31-5p	1.29195	4.2035	0.00102299	0.0614112	72	23	1
hsa-miR-320c	1.65192	9.04366	0.000892803	0.0595804	2067	646	1
hsa-miR-320d	1.78249	8.96928	0.000199427	0.0201631	1997	534	1
hsa-miR-320e	2.25981	4.57553	6.61733e-06	0.00197795	98	19	1
hsa-miR-4488	1.10251	5.73498	0.00436131	0.161117	204	76	1
hsa-miR-454-3p	-1.53175	6.38174	0.000468691	0.0375148	168	474	1
hsa-miR-483-5p	2.85039	8.1335	0.000234439	0.0225179	1117	304	1
hsa-miR-92b-3p	1.07566	7.26141	0.00227922	0.110191	593	206	1
hsa-let-7a-2-3p	-1.33749	-5.15211	0.692583	1	0	0	0
hsa-let-7a-3p	0.609133	5.89584	0.143724	1	210	128	0
hsa-let-7a-5p	-0.215911	13.387	0.68184	1	32190	36107	0
hsa-let-7b-3p	0.25544	4.71887	0.282475	1	90	63	0
hsa-let-7b-5p	0.091055	12.6383	0.726597	1	19273	21217	0
hsa-let-7c	0.599604	7.17278	0.0701615	0.837144	520	282	0
hsa-let-7d-3p	0.00941167	7.66536	0.989106	1	635	624	0
hsa-let-7d-5p	-0.291491	10.8722	0.436009	1	5422	6814	0
hsa-let-7e-3p	0.166253	-0.548681	0.481708	1	2	2	0
hsa-let-7e-5p	0.358195	7.18213	0.374303	1	490	363	0
hsa-let-7f-1-3p	0.42661	1.93931	0.264142	1	13	9	0
hsa-let-7f-2-3p	0.662191	0.132579	0.177943	1	4	2	0
hsa-let-7f-5p	-0.335236	13.9636	0.592558	1	47402	55269	0
hsa-let-7g-3p	-0.0799437	0.2623	0.747003	1	4	4	0
hsa-let-7g-5p	-0.381975	14.8333	0.425961	1	84289	106480	0
hsa-let-7i-3p	-0.523541	4.22889	0.21594	1	51	75	0
hsa-let-7i-5p	-0.0270704	15.0056	0.736323	1	99569	109174	0
hsa-miR-1	0.513539	9.14819	0.55976	1	1867	1529	0
hsa-miR-100-3p	-2.74414	-7.42632	0.595745	1	0	0	0
hsa-miR-100-5p	0.641305	9.06878	0.175698	1	1876	1191	0
hsa-miR-101-3p	0.371719	14.6034	0.638718	1	81141	68944	0
hsa-miR-101-5p	-0.733938	1.60044	0.14778	1	8	12	0
hsa-miR-103a-2-5p	-0.100916	0.715991	0.902402	1	5	5	0
hsa-miR-103a-3p	-0.593677	13.3755	0.140015	1	28421	44100	0
hsa-miR-105-3p	-0.275634	-5.04081	1	1	0	0	0
hsa-miR-105-5p	-0.497578	4.13298	0.729078	1	53	58	0
hsa-miR-106a-3p	0.0295063	2.22845	0.927688	1	14	15	0
hsa-miR-106a-5p	-0.0782793	10.5708	0.611174	1	4525	5233	0
hsa-miR-106b-3p	-0.0471519	9.26753	0.47598	1	1795	2211	0
hsa-miR-106b-5p	-0.345496	11.606	0.392986	1	8944	11502	0
hsa-miR-107	0.231725	7.07669	0.462428	1	450	351	0
hsa-miR-10a-3p	0.230741	4.23781	0.372018	1	64	47	0
hsa-miR-10a-5p	0.485824	10.4785	0.287251	1	4879	3413	0
hsa-miR-10b-3p	0.684738	6.25336	0.0495095	0.728186	278	143	0
hsa-miR-10b-5p	0.853534	12.7065	0.0242729	0.457139	24760	11510	0
hsa-miR-1179	-0.671084	-0.939934	0.139771	1	1	2	0
hsa-miR-1180	-0.202349	6.88844	0.320624	1	335	449	0
hsa-miR-1183	2.02896	-7.38661	0.994362	1	0	0	0
hsa-miR-1185-1-3p	0.258498	0.816257	0.783329	1	6	5	0
hsa-miR-1185-2-3p	-0.286833	0.358587	0.536116	1	4	4	0
hsa-miR-1185-5p	-1.14662	-4.3527	0.340903	1	0	0	0
hsa-miR-1197	-0.063925	-1.51101	0.549975	1	1	1	0
hsa-miR-122-3p	0.590984	2.62526	0.0474329	0.717516	23	11	0
hsa-miR-1224-5p	1.22846	3.70412	0.188992	1	46	29	0
hsa-miR-1225-3p	2.02896	-7.41359	1	1	0	0	0
hsa-miR-1225-5p	0.192218	-0.926969	0.702418	1	2	1	0
hsa-miR-1226-3p	-0.717452	-1.76685	0.353849	1	1	1	0
hsa-miR-1226-5p	0.605841	-0.147163	0.0396396	0.646364	4	2	0
hsa-miR-1227	-0.441893	-4.66024	0.927037	1	0	0	0
hsa-miR-1228-3p	-0.217637	-2.03274	0.809535	1	1	1	0
hsa-miR-1228-5p	1.28017	4.21122	0.0742673	0.84137	67	36	0
hsa-miR-1229	-0.794057	-2.15407	0.539336	1	1	1	0
hsa-miR-1231	2.02896	-7.3969	1	1	0	0	0
hsa-miR-1233	0.0962656	-5.81803	1	1	0	0	0
hsa-miR-1234	-0.417402	-3.20212	1	1	0	0	0
hsa-miR-1237	-2.74414	-7.41187	0.595745	1	0	0	0
hsa-miR-1238	-4.1779	-5.80444	0.0604948	0.774736	0	0	0
hsa-miR-124-3p	0.464215	-0.435922	0.462428	1	2	2	0
hsa-miR-124-5p	-2.74414	-7.41187	0.595745	1	0	0	0
hsa-miR-1243	3.35661	-5.79404	0.709824	1	0	0	0
hsa-miR-1244	1.06902	-3.39914	0.331387	1	0	0	0
hsa-miR-1245a	2.02896	-7.41359	1	1	0	0	0
hsa-miR-1245b-5p	2.02896	-7.3892	0.994362	1	0	0	0
hsa-miR-1247-3p	6.95704	-2.26285	0.000651672	0.0481485	1	0	0
hsa-miR-1247-5p	0.976644	-1.40351	0.065941	0.812004	2	1	0
hsa-miR-1248	0.107957	-3.73657	1	1	0	0	0
hsa-miR-1249	0.16494	-0.412405	0.94454	1	2	2	0
hsa-miR-1250	0.0881215	4.30307	0.441411	1	57	72	0
hsa-miR-1251	3.35661	-5.79022	0.709824	1	0	0	0
hsa-miR-1252	0.551966	-3.48864	0.770664	1	0	0	0
hsa-miR-1254	-0.343257	4.56275	0.241357	1	65	93	0
hsa-miR-1255a	-0.894061	2.31687	0.0500988	0.72909	12	23	0
hsa-miR-1255b-5p	0.084241	5.32479	0.0572457	0.757297	102	180	0
hsa-miR-1256	-1.73453	-3.11482	0.0572514	0.757297	0	1	0
hsa-miR-1257	-1.60329	-5.83	1	1	0	0	0
hsa-miR-1258	0.0593161	-2.00447	0.988163	1	1	1	0
hsa-miR-125a-3p	0.83338	5.48434	0.0960475	0.917946	160	91	0
hsa-miR-125a-5p	0.0338227	8.76905	0.854133	1	1387	1291	0
hsa-miR-125b-1-3p	0.770676	1.56826	0.0199773	0.414096	11	5	0
hsa-miR-125b-2-3p	0.353829	5.11459	0.260619	1	119	82	0
hsa-miR-125b-5p	0.338801	8.48799	0.294661	1	1226	862	0
hsa-miR-126-3p	-0.277749	10.7077	0.445223	1	4845	6060	0
hsa-miR-126-5p	-0.65678	8.4516	0.0728741	0.84137	900	1537	0
hsa-miR-1260a	-0.71518	-6.4709	0.595745	1	0	0	0
hsa-miR-1260b	-0.17052	1.99075	0.636688	1	12	14	0
hsa-miR-1261	-2.74414	-7.42632	0.595745	1	0	0	0
hsa-miR-1262	0.46862	0.867519	0.338474	1	6	4	0
hsa-miR-1263	-2.74414	-7.40205	0.595745	1	0	0	0
hsa-miR-1264	0.612472	-5.4524	1	1	0	0	0
hsa-miR-1266	-0.131844	-0.621019	0.502756	1	2	2	0
hsa-miR-1268a	0.665105	1.14924	0.321932	1	8	5	0
hsa-miR-1268b	0.694026	-0.606728	0.761943	1	2	2	0
hsa-miR-1269a	2.89844	0.319355	0.000126804	0.0162393	5	1	0
hsa-miR-1269b	2.13548	-1.09413	0.00407328	0.153427	2	0	0
hsa-miR-127-3p	0.664256	4.14413	0.282594	1	61	42	0
hsa-miR-127-5p	0.353363	3.74834	0.836866	1	41	43	0
hsa-miR-1270	-0.0237435	4.25924	0.618287	1	57	66	0
hsa-miR-1271-3p	0.652168	-4.45908	0.869973	1	0	0	0
hsa-miR-1271-5p	-0.149754	-0.996432	0.839658	1	1	2	0
hsa-miR-1273c	0.470064	2.08716	0.878997	1	14	13	0
hsa-miR-1273d	0.681409	-0.0712796	0.303031	1	3	2	0
hsa-miR-1273e	-0.275634	-5.0678	1	1	0	0	0
hsa-miR-1273f	-0.503679	-1.66205	0.465663	1	1	1	0
hsa-miR-1273g-3p	4.28441	-4.8671	0.370042	1	0	0	0
hsa-miR-1275	1.09577	0.865871	0.267238	1	6	4	0
hsa-miR-1276	-0.551705	-0.444171	0.809776	1	2	2	0
hsa-miR-1277-3p	-0.944341	0.866524	0.0156274	0.380002	4	9	0
hsa-miR-1277-5p	-2.19461	-3.31108	0.0184695	0.414096	0	1	0
hsa-miR-1278	0.363243	-0.559793	0.24104	1	2	1	0
hsa-miR-128	-0.205062	8.86509	0.67613	1	1400	1574	0
hsa-miR-1280	0.806195	-1.33792	0.187808	1	1	1	0
hsa-miR-1283	-1.58985	0.0843611	0.107431	0.94469	3	5	0
hsa-miR-1284	0.352965	0.882262	0.396607	1	6	4	0
hsa-miR-1285-3p	-0.00621019	3.11453	0.485754	1	25	31	0
hsa-miR-1285-5p	-0.216015	0.0877622	0.460067	1	3	4	0
hsa-miR-1286	-0.267377	-1.78437	0.893492	1	1	1	0
hsa-miR-1287	-0.305858	3.08101	0.415519	1	24	31	0
hsa-miR-1288	0.80935	0.812096	0.744067	1	6	5	0
hsa-miR-1289	-0.709805	-0.187812	0.00387925	0.153427	2	5	0
hsa-miR-129-1-3p	-1.40148	-4.06443	0.1413	1	0	0	0
hsa-miR-129-2-3p	-0.0126478	-3.23259	0.590688	1	0	0	0
hsa-miR-129-5p	1.17695	2.09727	0.100951	0.928011	15	9	0
hsa-miR-1290	0.514941	-2.73264	0.570141	1	1	0	0
hsa-miR-1291	0.819807	1.72874	0.285119	1	12	8	0
hsa-miR-1292	0.322582	4.2761	0.989393	1	61	60	0
hsa-miR-1293	-2.15936	-1.81927	0.000544632	0.0418495	0	2	0
hsa-miR-1294	0.260519	5.30093	0.631766	1	118	135	0
hsa-miR-1295a	0.722954	2.04808	0.0562503	0.757297	15	8	0
hsa-miR-1295b-3p	0.899416	-0.394988	0.193841	1	3	2	0
hsa-miR-1295b-5p	2.02896	-7.39694	1	1	0	0	0
hsa-miR-1296	0.0480227	1.73559	0.817874	1	10	11	0
hsa-miR-1297	4.28441	-4.85919	0.370042	1	0	0	0
hsa-miR-1298	2.4961	-1.10115	0.00158875	0.0847775	2	0	0
hsa-miR-1299	0.0771821	6.12642	0.256401	1	240	164	0
hsa-miR-1301	-0.206552	8.13917	0.654532	1	844	958	0
hsa-miR-1302	1.21224	-3.9468	0.95617	1	0	0	0
hsa-miR-1303	0.261472	3.20201	0.346534	1	31	23	0
hsa-miR-1304-3p	0.637418	-0.8521	0.909727	1	2	2	0
hsa-miR-1304-5p	0.184516	5.43798	0.566728	1	128	151	0
hsa-miR-1305	-2.74414	-7.42632	0.595745	1	0	0	0
hsa-miR-1306-3p	0.0237566	4.49455	0.51633	1	66	80	0
hsa-miR-1306-5p	-0.500322	0.852695	0.479789	1	5	6	0
hsa-miR-1307-3p	-0.0320834	8.59736	0.910194	1	1198	1225	0
hsa-miR-1307-5p	0.229353	4.77059	0.593327	1	90	74	0
hsa-miR-130a-3p	0.198614	6.12083	0.415724	1	233	177	0
hsa-miR-130a-5p	-2.74414	-7.4315	0.595745	1	0	0	0
hsa-miR-130b-3p	0.584079	7.31111	0.120069	0.980115	563	334	0
hsa-miR-130b-5p	-0.804689	3.40456	0.0860791	0.887588	27	46	0
hsa-miR-132-3p	0.155986	5.21415	0.432233	1	124	95	0
hsa-miR-132-5p	-0.46355	0.825185	0.361463	1	5	7	0
hsa-miR-1321	2.02896	-7.39159	1	1	0	0	0
hsa-miR-1322	0.991862	-5.02082	0.869973	1	0	0	0
hsa-miR-1323	0.459952	1.65851	0.136105	1	11	7	0
hsa-miR-1324	2.02896	-7.40007	1	1	0	0	0
hsa-miR-133a	-0.298263	3.74356	0.326916	1	38	51	0
hsa-miR-133b	-2.60026	-3.28002	0.00216288	0.109339	0	1	0
hsa-miR-134	0.807457	7.33315	0.241385	1	556	375	0
hsa-miR-1343	-0.448161	-0.538323	0.331806	1	2	3	0
hsa-miR-135a-3p	0.11126	-1.90168	0.69547	1	1	1	0
hsa-miR-135a-5p	-1.05227	0.873923	0.0650472	0.806165	4	8	0
hsa-miR-135b-3p	-1.84399	1.65719	0.116094	0.973933	8	14	0
hsa-miR-135b-5p	-1.65325	0.461275	0.0397038	0.646364	3	7	0
hsa-miR-136-3p	0.120343	2.15846	0.925395	1	14	14	0
hsa-miR-136-5p	-0.307753	1.82275	0.21491	1	10	14	0
hsa-miR-137	0.612472	-5.45871	1	1	0	0	0
hsa-miR-138-1-3p	0.612472	-5.38281	1	1	0	0	0
hsa-miR-138-2-3p	0.991862	-5.06771	1	1	0	0	0
hsa-miR-138-5p	1.36498	0.869707	0.07694	0.84418	7	3	0
hsa-miR-139-3p	-0.0559958	4.86521	0.830919	1	89	94	0
hsa-miR-139-5p	-0.274257	7.18636	0.659637	1	436	494	0
hsa-miR-140-3p	0.168138	13.6235	0.646097	1	37737	42980	0
hsa-miR-140-5p	-0.407266	8.47036	0.496848	1	1037	1264	0
hsa-miR-141-3p	0.447223	6.34321	0.0246452	0.459645	301	140	0
hsa-miR-141-5p	1.21209	-1.5425	0.0119014	0.326609	2	0	0
hsa-miR-142-5p	0.0666766	12.5844	0.900243	1	18974	19476	0
hsa-miR-143-3p	0.265458	12.9348	0.534103	1	25853	20912	0
hsa-miR-143-5p	0.238755	7.46241	0.618775	1	576	485	0
hsa-miR-144-3p	-0.0600881	12.5327	0.843081	1	18179	19089	0
hsa-miR-145-3p	0.291303	6.93162	0.715911	1	394	347	0
hsa-miR-145-5p	-0.389654	5.6616	0.569817	1	150	176	0
hsa-miR-1468	0.493115	1.98986	0.251149	1	14	9	0
hsa-miR-146a-3p	-0.677822	1.89973	0.0455908	0.717516	9	17	0
hsa-miR-146a-5p	0.194497	14.698	0.797535	1	85053	77371	0
hsa-miR-146b-3p	0.294296	4.11338	0.620493	1	57	48	0
hsa-miR-146b-5p	0.26222	12.0241	0.535633	1	13749	11130	0
hsa-miR-147a	-4.1779	-5.79755	0.0604948	0.774736	0	0	0
hsa-miR-147b	1.04732	3.02253	0.00704369	0.229338	31	12	0
hsa-miR-148a-3p	0.952201	16.0192	0.00973686	0.296897	250685	103372	0
hsa-miR-148a-5p	0.625161	7.47326	0.142032	1	626	382	0
hsa-miR-148b-3p	0.284651	13.8071	0.490964	1	47587	37663	0
hsa-miR-148b-5p	-0.351983	3.98187	0.536719	1	46	56	0
hsa-miR-149-3p	0.00558246	0.224862	0.601779	1	3	4	0
hsa-miR-149-5p	0.245267	1.42966	0.356079	1	9	7	0
hsa-miR-150-3p	0.734828	3.46597	0.428215	1	37	28	0
hsa-miR-150-5p	-0.676927	8.08543	0.0743162	0.84137	699	1190	0
hsa-miR-151a-3p	0.0817798	13.1675	0.836447	1	29309	27090	0
hsa-miR-151a-5p	-0.273626	12.4492	0.520643	1	16410	19776	0
hsa-miR-151b	-0.267344	12.4821	0.525911	1	16802	20199	0
hsa-miR-152	0.44804	10.2684	0.321702	1	4195	3006	0
hsa-miR-153	-1.40198	-1.34728	0.0210909	0.422038	1	2	0
hsa-miR-1537	-2.54391	-5.09063	0.180544	1	0	0	0
hsa-miR-1538	0.259485	-0.509108	0.891496	1	2	2	0
hsa-miR-1539	2.02896	-7.39639	1	1	0	0	0
hsa-miR-154-3p	-0.323235	2.02152	0.681227	1	12	14	0
hsa-miR-154-5p	-0.272306	-0.499315	0.618079	1	2	2	0
hsa-miR-155-3p	-2.74414	-7.41778	0.595745	1	0	0	0
hsa-miR-155-5p	-0.201847	7.07814	0.824869	1	413	437	0
hsa-miR-1587	0.0962656	-5.86845	1	1	0	0	0
hsa-miR-15a-3p	0.592268	-1.50153	0.210314	1	1	1	0
hsa-miR-15a-5p	-0.569635	8.12106	0.142927	1	745	1153	0
hsa-miR-15b-3p	-0.036664	6.94938	0.631843	1	369	423	0
hsa-miR-15b-5p	-0.366198	8.58543	0.359305	1	1095	1435	0
hsa-miR-16-1-3p	0.498133	0.846147	0.231616	1	6	4	0
hsa-miR-16-2-3p	0.0648005	9.98608	0.446761	1	2939	3673	0
hsa-miR-16-5p	-0.0118123	13.6295	0.880677	1	39060	40405	0
hsa-miR-17-3p	-0.331727	5.28232	0.141031	1	104	162	0
hsa-miR-17-5p	-0.363966	11.4206	0.493968	1	8009	9776	0
hsa-miR-181a-2-3p	0.274988	5.15489	0.888649	1	113	106	0
hsa-miR-181a-3p	-0.126522	5.80085	0.609929	1	166	192	0
hsa-miR-181a-5p	-0.100284	10.0113	0.659039	1	3092	3502	0
hsa-miR-181b-3p	-0.218371	0.00103249	0.585854	1	3	4	0
hsa-miR-181b-5p	0.672042	8.58753	0.0673824	0.819251	1388	749	0
hsa-miR-181c-3p	-0.323358	5.8597	0.157081	1	156	239	0
hsa-miR-181c-5p	-0.265505	2.87874	0.346318	1	21	28	0
hsa-miR-181d	-0.0226542	4.57478	0.931625	1	74	75	0
hsa-miR-182-3p	-0.239507	-0.281497	1	1	3	3	0
hsa-miR-182-5p	-0.525048	12.0941	0.2902	1	12268	16784	0
hsa-miR-183-3p	0.113912	3.02551	0.816234	1	26	24	0
hsa-miR-183-5p	-0.151838	10.7362	0.832899	1	5227	5511	0
hsa-miR-184	-0.829373	5.10568	0.826518	1	105	112	0
hsa-miR-185-3p	-0.0705985	6.96819	0.302484	1	352	478	0
hsa-miR-185-5p	0.0361971	15.1724	0.21788	1	101606	146529	0
hsa-miR-186-3p	-0.29589	0.367013	0.297476	1	4	5	0
hsa-miR-186-5p	-0.0327222	13.8814	0.693217	1	45416	50698	0
hsa-miR-187-3p	0.137478	1.208	0.113358	0.972148	9	5	0
hsa-miR-187-5p	-2.54176	0.910554	2.80987e-06	0.00138432	3	13	0
hsa-miR-188-3p	-1.02789	-3.36036	0.476321	1	0	0	0
hsa-miR-188-5p	-0.505529	-0.277792	0.45657	1	2	3	0
hsa-miR-18a-3p	-0.421708	3.23479	0.421	1	27	34	0
hsa-miR-18a-5p	-0.420681	9.21445	0.422256	1	1714	2169	0
hsa-miR-18b-3p	-0.150334	1.07359	0.472784	1	6	8	0
hsa-miR-18b-5p	-0.405642	3.65169	0.376641	1	36	47	0
hsa-miR-1908	-0.037892	5.30505	0.84779	1	121	127	0
hsa-miR-1909-3p	3.35661	-5.82946	0.709824	1	0	0	0
hsa-miR-1909-5p	-1.01347	-3.1122	0.268413	1	0	1	0
hsa-miR-190b	0.978277	6.61046	0.00931367	0.288574	369	151	0
hsa-miR-191-3p	0.280065	2.84951	0.576291	1	24	19	0
hsa-miR-191-5p	-0.575576	11.5363	0.0932204	0.909017	7751	12778	0
hsa-miR-1910	0.454233	-1.9179	0.69547	1	1	1	0
hsa-miR-1911-3p	2.02896	-7.42461	1	1	0	0	0
hsa-miR-1911-5p	0.612472	-5.47364	1	1	0	0	0
hsa-miR-1912	1.2581	-2.51884	0.191212	1	1	0	0
hsa-miR-1913	-2.74414	-7.41187	0.595745	1	0	0	0
hsa-miR-1914-3p	0.812044	1.68011	0.117528	0.977367	12	7	0
hsa-miR-1914-5p	-2.70183	-4.10662	0.0340645	0.592592	0	0	0
hsa-miR-1915-3p	-0.0245962	-2.22375	0.667706	1	1	1	0
hsa-miR-1915-5p	0.612472	-5.34188	1	1	0	0	0
hsa-miR-192-3p	0.769675	-0.95785	0.114671	0.973933	2	1	0
hsa-miR-192-5p	0.406071	11.7535	0.430162	1	11557	8852	0
hsa-miR-193a-3p	-0.14864	3.14625	0.768488	1	29	26	0
hsa-miR-193a-5p	0.494332	7.99303	0.482935	1	847	667	0
hsa-miR-193b-3p	0.227063	4.65763	0.348484	1	86	62	0
hsa-miR-193b-5p	1.2943	5.60971	0.0899056	0.894864	175	99	0
hsa-miR-194-3p	0.0467531	1.42157	0.833674	1	9	8	0
hsa-miR-194-5p	-0.182407	10.2535	0.99681	1	3817	3762	0
hsa-miR-195-3p	0.4834	1.09882	0.120664	0.980115	8	4	0
hsa-miR-195-5p	0.299799	4.45151	0.137787	1	77	47	0
hsa-miR-196a-3p	1.49259	-3.54215	0.0919857	0.90474	0	0	0
hsa-miR-196b-3p	-1.10137	-3.93576	0.229242	1	0	0	0
hsa-miR-196b-5p	0.367809	6.29005	0.506225	1	259	207	0
hsa-miR-197-3p	-0.456392	6.74793	0.392584	1	308	397	0
hsa-miR-197-5p	0.417125	1.47282	1	1	9	9	0
hsa-miR-1973	3.736	-5.41168	0.510627	1	0	0	0
hsa-miR-1976	0.11034	2.46606	0.835326	1	17	18	0
hsa-miR-199a-3p	-0.144736	11.5081	0.828057	1	8919	9422	0
hsa-miR-199a-5p	-0.400405	8.68691	0.324968	1	1166	1560	0
hsa-miR-199b-3p	-0.144736	11.5081	0.828057	1	8919	9422	0
hsa-miR-199b-5p	-0.56725	4.47489	0.280758	1	62	86	0
hsa-miR-19a-3p	-0.353344	10.0094	0.445477	1	2986	3735	0
hsa-miR-19a-5p	3.736	-5.39807	0.510627	1	0	0	0
hsa-miR-19b-1-5p	-0.555617	-2.62411	0.597045	1	0	1	0
hsa-miR-19b-2-5p	-1.60329	-5.8461	1	1	0	0	0
hsa-miR-19b-3p	-0.419865	11.0204	0.256767	1	5779	8091	0
hsa-miR-200a-3p	-0.218009	9.63385	0.396947	1	2672	2008	0
hsa-miR-200a-5p	0.571488	4.65198	0.0189906	0.414096	94	42	0
hsa-miR-200b-3p	0.464305	11.0523	0.0198148	0.414096	7902	3574	0
hsa-miR-200b-5p	0.712199	5.45714	0.00356213	0.153221	169	61	0
hsa-miR-200c-3p	0.34312	9.39399	0.028179	0.515542	2484	1179	0
hsa-miR-200c-5p	0.652168	-4.40058	1	1	0	0	0
hsa-miR-202-3p	0.0191932	-1.71526	0.247745	1	1	2	0
hsa-miR-202-5p	-0.114031	-1.58825	0.765288	1	1	1	0
hsa-miR-203	0.687092	7.47074	0.0143171	0.366709	665	288	0
hsa-miR-204-3p	1.28952	-0.526236	0.347401	1	2	2	0
hsa-miR-204-5p	-0.520398	1.04034	0.509012	1	6	7	0
hsa-miR-205-3p	-0.234137	-0.640163	0.805168	1	2	2	0
hsa-miR-205-5p	0.308452	6.89354	0.20998	1	413	271	0
hsa-miR-206	0.655346	4.76965	0.311165	1	93	66	0
hsa-miR-208a	0.332973	-1.03195	0.537656	1	2	1	0
hsa-miR-208b	0.415303	0.299235	0.547703	1	4	3	0
hsa-miR-20a-3p	-0.937975	3.10037	0.0204611	0.414096	20	41	0
hsa-miR-20a-5p	-0.00855419	13.8625	0.973983	1	46420	46278	0
hsa-miR-20b-3p	0.714198	1.64067	0.126818	1	11	6	0
hsa-miR-20b-5p	-0.291943	7.00043	0.469862	1	372	460	0
hsa-miR-21-3p	-0.680301	7.1474	0.224062	1	391	561	0
hsa-miR-21-5p	0.0451626	17.0092	0.603745	1	431812	361091	0
hsa-miR-210	1.42159	6.01562	0.0521684	0.741117	235	122	0
hsa-miR-211-3p	0.0962656	-5.8408	1	1	0	0	0
hsa-miR-211-5p	2.0499	-2.88441	0.228496	1	0	0	0
hsa-miR-2110	0.498009	7.56693	0.829825	1	581	613	0
hsa-miR-2113	2.84041	-6.43195	1	1	0	0	0
hsa-miR-2114-3p	1.05733	-2.18954	0.620111	1	1	1	0
hsa-miR-2114-5p	0.966529	-2.80294	0.422913	1	0	0	0
hsa-miR-2115-3p	0.285585	3.93326	0.0757388	0.84137	55	30	0
hsa-miR-2115-5p	0.0207605	3.22247	0.445974	1	31	24	0
hsa-miR-2116-3p	1.08147	-1.09194	0.373859	1	2	1	0
hsa-miR-2116-5p	-2.14893	-5.41202	0.436563	1	0	0	0
hsa-miR-212-3p	-0.221647	-0.737078	0.900589	1	2	2	0
hsa-miR-212-5p	0.40375	-0.145693	0.257771	1	3	2	0
hsa-miR-214-5p	0.660258	1.07381	0.0475645	0.717516	8	4	0
hsa-miR-216a	-1.22329	-1.98586	0.0224675	0.44495	0	1	0
hsa-miR-216b	-0.518691	-0.229815	0.499561	1	2	3	0
hsa-miR-217	-0.552946	2.80061	0.326839	1	20	26	0
hsa-miR-218-1-3p	2.06617	-0.160698	8.43571e-05	0.011575	4	1	0
hsa-miR-218-2-3p	2.02896	-7.39405	1	1	0	0	0
hsa-miR-219-1-3p	-0.274982	1.08422	0.0950936	0.917946	6	10	0
hsa-miR-219-2-3p	0.976644	-1.60468	0.369658	1	1	1	0
hsa-miR-219-5p	-1.38623	-2.96119	0.031719	0.559012	0	1	0
hsa-miR-22-3p	0.286905	13.623	0.832387	1	40208	37104	0
hsa-miR-22-5p	-0.544155	4.2544	0.263063	1	53	74	0
hsa-miR-221-3p	-0.0568008	10.5332	0.919145	1	4589	4675	0
hsa-miR-221-5p	-0.317502	4.66993	0.567185	1	75	89	0
hsa-miR-222-3p	-0.0423631	10.1681	0.863022	1	3654	3414	0
hsa-miR-222-5p	-0.444738	-0.888741	0.629845	1	2	2	0
hsa-miR-223-3p	-0.806173	11.5452	0.102153	0.928011	7841	12758	0
hsa-miR-223-5p	0.186265	9.01764	0.630147	1	1691	1431	0
hsa-miR-224-3p	-0.744496	1.52066	0.685417	1	9	10	0
hsa-miR-224-5p	-0.342158	6.9383	0.720081	1	370	409	0
hsa-miR-2276	-0.00730951	0.166453	0.515676	1	3	4	0
hsa-miR-2277-3p	0.44492	-1.11499	0.301827	1	2	1	0
hsa-miR-2277-5p	-0.27584	0.974472	0.337767	1	5	8	0
hsa-miR-2278	-0.184718	0.807203	0.61634	1	5	6	0
hsa-miR-2355-3p	-0.498334	4.37642	0.15093	1	56	86	0
hsa-miR-2355-5p	-0.453592	2.06257	0.382215	1	12	16	0
hsa-miR-23a-3p	-0.39883	12.8727	0.355136	1	21357	28059	0
hsa-miR-23a-5p	0.351969	6.6163	0.704528	1	318	278	0
hsa-miR-23b-3p	-0.343613	8.7902	0.413773	1	1275	1622	0
hsa-miR-23b-5p	0.594689	1.99803	0.253778	1	14	9	0
hsa-miR-23c	-1.14662	-4.30995	0.521057	1	0	0	0
hsa-miR-24-1-5p	0.830196	3.08856	0.0238903	0.45439	32	14	0
hsa-miR-24-2-5p	0.286042	6.92675	0.451485	1	406	315	0
hsa-miR-24-3p	-0.0747032	11.5769	0.964687	1	9589	9331	0
hsa-miR-2467-3p	-0.288452	-4.02132	1	1	0	0	0
hsa-miR-2467-5p	-2.14893	-5.40757	0.436563	1	0	0	0
hsa-miR-25-3p	0.231892	12.7029	0.829646	1	20421	21559	0
hsa-miR-25-5p	0.343112	5.70284	0.745064	1	168	149	0
hsa-miR-2681-3p	-0.0766753	-4.00289	1	1	0	0	0
hsa-miR-2681-5p	-0.79184	-5.46029	1	1	0	0	0
hsa-miR-2682-5p	3.35661	-5.82608	0.709824	1	0	0	0
hsa-miR-26a-1-3p	-0.691662	-0.845323	0.191446	1	1	2	0
hsa-miR-26a-2-3p	0.0302296	2.72977	0.905972	1	21	20	0
hsa-miR-26a-5p	-0.655326	13.475	0.083095	0.872271	29515	49456	0
hsa-miR-26b-3p	-0.606541	2.31434	0.102185	0.928011	13	21	0
hsa-miR-26b-5p	-0.593501	12.516	0.102393	0.928011	15369	24999	0
hsa-miR-27a-3p	0.0294997	10.4233	0.858612	1	4363	4069	0
hsa-miR-27a-5p	-0.140179	5.36703	0.794847	1	126	135	0
hsa-miR-27b-3p	0.217958	12.3931	0.394646	1	18094	13580	0
hsa-miR-27b-5p	0.110181	5.33849	0.815071	1	129	118	0
hsa-miR-28-3p	-0.0275242	9.62465	0.923494	1	2490	2383	0
hsa-miR-28-5p	-0.0616667	9.89656	0.883196	1	2939	3037	0
hsa-miR-296-5p	0.179748	2.48738	0.888765	1	18	17	0
hsa-miR-2964a-3p	0.353579	-2.49787	0.747585	1	1	1	0
hsa-miR-2964a-5p	0.023876	-0.636984	0.923319	1	2	2	0
hsa-miR-299-3p	0.753362	-1.4777	0.703471	1	1	1	0
hsa-miR-299-5p	0.110187	-2.89955	1	1	0	0	0
hsa-miR-29a-3p	0.44644	8.19128	0.0872912	0.887588	1047	588	0
hsa-miR-29a-5p	-0.477104	0.75587	0.508891	1	5	6	0
hsa-miR-29b-1-5p	-0.143779	1.10826	0.657235	1	7	6	0
hsa-miR-29b-2-5p	-0.698048	3.73174	0.0355109	0.603685	33	62	0
hsa-miR-29b-3p	-0.399476	5.55883	0.387733	1	135	174	0
hsa-miR-29c-3p	0.451436	6.53033	0.0923108	0.90474	330	187	0
hsa-miR-29c-5p	-0.300157	3.66934	0.494696	1	37	46	0
hsa-miR-301a-3p	-1.31648	1.96507	0.00392368	0.153427	8	20	0
hsa-miR-301a-5p	-0.286833	0.357961	0.25055	1	3	5	0
hsa-miR-301b	-0.672913	0.37054	0.323579	1	4	5	0
hsa-miR-302a-5p	0.991862	-5.05345	0.370042	1	0	0	0
hsa-miR-302b-3p	2.02896	-7.39768	1	1	0	0	0
hsa-miR-3064-3p	0.588542	-0.0888159	0.514961	1	3	2	0
hsa-miR-3064-5p	-0.0912778	2.23629	0.741813	1	14	16	0
hsa-miR-3065-3p	-0.187799	0.6489	0.971332	1	5	5	0
hsa-miR-3065-5p	-0.555417	2.97393	0.958483	1	25	25	0
hsa-miR-3074-3p	-2.74414	-7.43208	0.595745	1	0	0	0
hsa-miR-3074-5p	-0.179982	3.90889	0.483613	1	44	54	0
hsa-miR-30a-3p	0.723052	7.01695	0.0300828	0.535083	478	228	0
hsa-miR-30a-5p	0.626035	10.877	0.0354239	0.603685	6904	3384	0
hsa-miR-30b-3p	-0.186037	3.17777	0.618921	1	27	31	0
hsa-miR-30b-5p	-0.866354	7.65661	0.0592605	0.769771	513	900	0
hsa-miR-30c-1-3p	-0.483591	2.65768	0.280059	1	18	25	0
hsa-miR-30c-2-3p	0.582093	3.31304	0.130698	1	35	21	0
hsa-miR-30c-5p	-0.56684	9.60246	0.247608	1	2157	3041	0
hsa-miR-30d-3p	-0.555734	1.6004	0.414259	1	9	11	0
hsa-miR-30d-5p	0.0900095	13.1786	0.773081	1	29751	26791	0
hsa-miR-30e-3p	-0.382698	8.24583	0.421253	1	876	1109	0
hsa-miR-30e-5p	-0.219259	12.442	0.584036	1	16490	19300	0
hsa-miR-31-3p	4.28441	-4.77658	0.270056	1	0	0	0
hsa-miR-3115	-0.216015	0.0849221	0.793886	1	3	3	0
hsa-miR-3116	-0.79184	-5.40266	0.692583	1	0	0	0
hsa-miR-3117-3p	2.25672	-0.296817	0.00136617	0.0780979	3	1	0
hsa-miR-3118	-2.18562	-3.95825	0.0709454	0.841273	0	0	0
hsa-miR-3120-3p	-0.388278	2.5641	0.285536	1	16	23	0
hsa-miR-3120-5p	0.162236	0.622112	0.988257	1	5	5	0
hsa-miR-3121-3p	0.407714	-0.440489	0.542855	1	2	2	0
hsa-miR-3122	0.415841	-1.34728	0.803809	1	1	1	0
hsa-miR-3124-3p	-0.71518	-6.40425	1	1	0	0	0
hsa-miR-3124-5p	0.785332	1.19987	0.17255	1	8	5	0
hsa-miR-3125	2.15889	-0.432263	0.00096458	0.0597728	3	1	0
hsa-miR-3126-5p	-0.79184	-5.3879	1	1	0	0	0
hsa-miR-3127-3p	-0.526875	-1.45518	0.789547	1	1	1	0
hsa-miR-3127-5p	0.428745	3.09238	0.301049	1	29	21	0
hsa-miR-3128	-0.0713992	-1.36373	0.988269	1	1	1	0
hsa-miR-3129-3p	0.0189886	-2.80021	1	1	1	0	0
hsa-miR-3129-5p	2.41478	-2.0502	0.00473117	0.165247	1	0	0
hsa-miR-3130-3p	0.914653	4.19627	0.00358924	0.153221	71	26	0
hsa-miR-3130-5p	0.0842213	-0.21486	0.938936	1	3	3	0
hsa-miR-3131	1.66559	-0.989413	0.200698	1	2	1	0
hsa-miR-3132	2.02896	-7.45913	1	1	0	0	0
hsa-miR-3133	-0.590847	-2.18122	0.599438	1	1	1	0
hsa-miR-3134	-0.469205	-1.37203	0.55331	1	1	1	0
hsa-miR-3135a	0.0193554	0.319085	0.931354	1	4	4	0
hsa-miR-3136-3p	2.02896	-7.45913	1	1	0	0	0
hsa-miR-3136-5p	1.56481	-2.59447	0.224477	1	1	0	0
hsa-miR-3137	-0.295321	-3.08188	0.694373	1	0	0	0
hsa-miR-3138	0.383292	2.55511	0.721957	1	19	17	0
hsa-miR-3139	-0.15006	-0.17542	0.656365	1	3	3	0
hsa-miR-3140-3p	0.218343	2.07944	0.860008	1	13	12	0
hsa-miR-3140-5p	0.0973775	-0.286204	1	1	3	2	0
hsa-miR-3141	4.68082	-4.27601	0.0817147	0.862494	0	0	0
hsa-miR-3142	-2.74414	-7.40992	0.595745	1	0	0	0
hsa-miR-3143	0.19354	3.82464	0.920205	1	45	43	0
hsa-miR-3144-3p	0.786599	-3.3104	1	1	0	0	0
hsa-miR-3144-5p	-0.69775	-3.27206	0.694373	1	0	0	0
hsa-miR-3145-3p	0.92761	-1.57979	0.0768091	0.84418	1	1	0
hsa-miR-3145-5p	1.19186	-2.22714	0.241305	1	1	0	0
hsa-miR-3146	0.0110425	0.50755	0.584924	1	5	4	0
hsa-miR-3147	2.02896	-7.39405	1	1	0	0	0
hsa-miR-3148	-1.95709	-3.33524	0.0883702	0.888791	0	1	0
hsa-miR-3149	-0.710832	-1.78856	0.440337	1	1	1	0
hsa-miR-3150a-3p	0.452846	-0.0992294	0.857851	1	3	3	0
hsa-miR-3150a-5p	-1.85037	-2.6301	0.00690473	0.228689	0	1	0
hsa-miR-3150b-3p	0.364645	2.80125	0.90635	1	22	21	0
hsa-miR-3150b-5p	-0.746284	-2.74173	0.383024	1	0	1	0
hsa-miR-3151	1.13442	-1.82877	0.319686	1	1	1	0
hsa-miR-3152-5p	0.108838	-3.41898	0.666726	1	0	0	0
hsa-miR-3153	-1.60329	-5.8419	1	1	0	0	0
hsa-miR-3154	0.49237	-0.598115	0.524405	1	2	2	0
hsa-miR-3155a	-0.431975	-2.45034	0.669413	1	1	1	0
hsa-miR-3155b	-0.464418	-2.36009	0.535314	1	1	1	0
hsa-miR-3156-3p	-4.57287	-5.36123	0.0204785	0.414096	0	0	0
hsa-miR-3156-5p	0.511912	-0.500053	0.837129	1	2	2	0
hsa-miR-3157-3p	-0.138517	-0.429437	0.491125	1	2	3	0
hsa-miR-3157-5p	-0.367038	-1.15309	0.478926	1	1	2	0
hsa-miR-3158-3p	-0.161332	6.33803	0.21026	1	222	323	0
hsa-miR-3158-5p	0.695416	0.0836674	0.734144	1	3	3	0
hsa-miR-3159	1.83162	-3.45117	0.180146	1	0	0	0
hsa-miR-3160-3p	-0.0796842	-0.801092	0.423075	1	2	2	0
hsa-miR-3160-5p	0.612472	-5.37753	1	1	0	0	0
hsa-miR-3161	0.0867818	1.06726	0.6642	1	7	6	0
hsa-miR-3162-5p	-0.275634	-5.0574	1	1	0	0	0
hsa-miR-3163	0.199682	0.937685	0.761543	1	6	5	0
hsa-miR-3164	0.138697	0.620996	0.796859	1	5	5	0
hsa-miR-3165	0.400205	0.606691	0.62276	1	5	4	0
hsa-miR-3166	0.519076	-2.39073	0.629546	1	1	0	0
hsa-miR-3167	-2.74414	-7.40494	0.595745	1	0	0	0
hsa-miR-3170	-1.33749	-5.04879	0.340903	1	0	0	0
hsa-miR-3173-3p	-0.0735006	-0.88134	0.896274	1	2	2	0
hsa-miR-3173-5p	-0.519726	-0.415851	0.211255	1	2	3	0
hsa-miR-3174	-0.0276057	0.402338	0.824882	1	4	4	0
hsa-miR-3175	-0.0895951	-0.47235	0.240999	1	2	3	0
hsa-miR-3176	0.14182	1.25474	0.925152	1	8	7	0
hsa-miR-3177-3p	0.606984	1.59908	0.518854	1	10	8	0
hsa-miR-3177-5p	-1.10137	-3.96339	0.229242	1	0	0	0
hsa-miR-3179	0.0237682	2.25002	0.830739	1	15	15	0
hsa-miR-3180	2.18027	1.90219	0.00235182	0.110191	15	5	0
hsa-miR-3180-3p	2.18027	1.90219	0.00235182	0.110191	15	5	0
hsa-miR-3180-5p	-1.21625	-4.65269	0.340903	1	0	0	0
hsa-miR-3181	4.68082	-4.5139	0.270056	1	0	0	0
hsa-miR-3183	1.72722	-3.52411	0.478214	1	0	0	0
hsa-miR-3184-5p	-0.0783663	-2.89995	0.800873	1	0	0	0
hsa-miR-3186-3p	0.11157	-1.38918	0.735226	1	1	1	0
hsa-miR-3186-5p	-1.4243	-3.40398	0.145354	1	0	1	0
hsa-miR-3187-3p	0.0658354	1.83366	0.590798	1	12	10	0
hsa-miR-3187-5p	-1.6726	-3.47374	0.0342414	0.592592	0	1	0
hsa-miR-3188	-0.477493	-0.438118	0.13911	1	2	3	0
hsa-miR-3189-3p	1.37061	-2.00676	0.206724	1	1	0	0
hsa-miR-3190-3p	0.617925	0.58225	0.523308	1	5	4	0
hsa-miR-3190-5p	-2.74414	-7.42539	0.595745	1	0	0	0
hsa-miR-3191-3p	-0.0697552	-1.58358	0.756759	1	1	1	0
hsa-miR-3192	0.150309	-0.645757	0.780428	1	2	2	0
hsa-miR-3193	1.71792	-2.77639	0.062485	0.784534	1	0	0
hsa-miR-3194-3p	0.0906845	-0.813829	0.956546	1	2	2	0
hsa-miR-3194-5p	0.502928	-3.8422	0.57244	1	0	0	0
hsa-miR-3195	-1.60329	-5.83286	1	1	0	0	0
hsa-miR-3196	2.10034	-4.02749	0.109173	0.94469	0	0	0
hsa-miR-3197	0.799552	-2.31438	0.620111	1	1	0	0
hsa-miR-3198	0.426858	1.38994	0.912543	1	8	8	0
hsa-miR-3199	0.224427	2.6003	0.713986	1	20	17	0
hsa-miR-32-3p	-0.507382	1.17776	0.203523	1	6	9	0
hsa-miR-32-5p	-0.434636	4.78467	0.376398	1	79	102	0
hsa-miR-3200-3p	0.71432	1.74651	0.399401	1	11	8	0
hsa-miR-3200-5p	-0.67524	1.77128	0.0258805	0.478043	8	16	0
hsa-miR-3202	0.478099	1.19781	0.984271	1	7	7	0
hsa-miR-320a	0.483053	14.6905	0.920887	1	81890	83371	0
hsa-miR-320b	0.99663	11.0786	0.055683	0.757297	7847	4112	0
hsa-miR-323a-3p	0.431051	2.41751	0.819877	1	17	16	0
hsa-miR-323a-5p	0.247359	-1.58885	0.848428	1	1	1	0
hsa-miR-323b-3p	0.77019	2.66301	0.234583	1	22	15	0
hsa-miR-323b-5p	0.107957	-3.78367	0.986159	1	0	0	0
hsa-miR-324-3p	0.0520828	4.66168	0.817066	1	77	82	0
hsa-miR-324-5p	-0.356604	4.65864	0.321319	1	71	96	0
hsa-miR-326	-0.331713	0.108866	0.223675	1	3	4	0
hsa-miR-328	-0.534778	3.10065	0.338141	1	24	32	0
hsa-miR-329	0.347307	3.21791	0.794974	1	30	27	0
hsa-miR-330-3p	-0.241014	4.78422	0.528246	1	81	97	0
hsa-miR-330-5p	-0.709803	1.73759	0.224975	1	9	13	0
hsa-miR-331-3p	-0.883415	2.90697	0.0182653	0.414096	18	36	0
hsa-miR-331-5p	0.215216	3.04702	0.84817	1	26	24	0
hsa-miR-335-3p	-0.62439	4.46262	0.140882	1	59	91	0
hsa-miR-335-5p	0.254082	11.8618	0.510047	1	12326	9851	0
hsa-miR-337-3p	-0.0832499	1.75919	0.594931	1	10	12	0
hsa-miR-337-5p	0.105955	0.768363	0.807271	1	5	6	0
hsa-miR-338-3p	-0.675871	1.01391	0.0533517	0.741117	5	9	0
hsa-miR-338-5p	0.257044	7.76857	0.53006	1	720	581	0
hsa-miR-339-3p	0.259699	7.71736	0.880986	1	649	671	0
hsa-miR-339-5p	-0.351677	5.74572	0.313091	1	151	204	0
hsa-miR-33a-3p	-0.248735	-0.922291	1	1	2	2	0
hsa-miR-33a-5p	-0.996803	4.03655	0.0151299	0.379513	39	80	0
hsa-miR-33b-3p	-0.264044	-1.36313	0.847817	1	1	1	0
hsa-miR-33b-5p	0.107403	1.20295	0.805398	1	7	7	0
hsa-miR-340-3p	-0.462675	5.60568	0.257347	1	135	190	0
hsa-miR-340-5p	-0.240312	9.50069	0.551128	1	2136	2538	0
hsa-miR-342-3p	-0.06166	7.68533	0.815149	1	657	602	0
hsa-miR-342-5p	0.623345	6.64933	0.34405	1	340	247	0
hsa-miR-345-3p	-1.12538	-2.80993	0.516787	1	0	1	0
hsa-miR-345-5p	-0.0972481	6.70651	0.983514	1	327	321	0
hsa-miR-346	-3.10852	-4.64957	0.0736374	0.84137	0	0	0
hsa-miR-34a-3p	0.106519	-4.16965	0.95617	1	0	0	0
hsa-miR-34a-5p	-0.390901	2.5651	0.90822	1	19	18	0
hsa-miR-34b-3p	1.2581	-2.39866	0.100598	0.928011	1	0	0
hsa-miR-34b-5p	0.612472	-5.38772	1	1	0	0	0
hsa-miR-34c-3p	0.63953	-1.94597	0.223861	1	1	1	0
hsa-miR-34c-5p	-0.483882	2.56499	0.931744	1	18	19	0
hsa-miR-3529-5p	0.738716	-2.262	0.747585	1	1	1	0
hsa-miR-3545-3p	1.61786	2.55053	8.23716e-06	0.00197795	24	4	0
hsa-miR-3591-3p	0.403865	-4.63321	1	1	0	0	0
hsa-miR-3591-5p	1.12107	-0.174606	0.0115755	0.326609	3	1	0
hsa-miR-3605-3p	0.414319	-0.682157	0.844469	1	2	2	0
hsa-miR-3605-5p	0.395664	4.39509	0.938578	1	65	66	0
hsa-miR-3607-3p	-0.656963	-2.35525	0.463115	1	1	1	0
hsa-miR-3607-5p	-3.63225	-6.41498	0.185851	1	0	0	0
hsa-miR-3609	-0.741457	-2.12139	0.314643	1	1	1	0
hsa-miR-361-3p	0.035508	7.96598	0.910178	1	773	791	0
hsa-miR-361-5p	0.196679	8.89946	0.465925	1	1591	1242	0
hsa-miR-3611	0.261006	3.68954	0.502244	1	38	46	0
hsa-miR-3612	0.991862	-5.0927	0.510627	1	0	0	0
hsa-miR-3613-3p	-0.582068	1.99626	0.195942	1	11	16	0
hsa-miR-3613-5p	-0.217954	8.66808	0.850448	1	1249	1308	0
hsa-miR-3614-3p	-0.276731	0.198047	1	1	4	3	0
hsa-miR-3614-5p	0.0207633	3.65202	0.75461	1	41	36	0
hsa-miR-3615	0.0499781	4.96687	0.955319	1	97	98	0
hsa-miR-3616-3p	2.84041	-6.38822	0.994362	1	0	0	0
hsa-miR-3616-5p	-3.63225	-6.43434	0.595745	1	0	0	0
hsa-miR-3617	-0.258954	0.397932	0.450922	1	4	5	0
hsa-miR-3619-3p	0.480877	-0.621872	0.789691	1	2	2	0
hsa-miR-3619-5p	1.02975	-2.39011	0.142853	1	1	0	0
hsa-miR-362-3p	0.442692	3.48755	0.132293	1	40	24	0
hsa-miR-362-5p	-0.663985	4.67221	0.134974	1	68	106	0
hsa-miR-3620	-1.52601	-4.39443	0.276045	1	0	0	0
hsa-miR-3622a-5p	-0.363499	-1.44168	0.643696	1	1	1	0
hsa-miR-3622b-3p	0.0962656	-5.79907	1	1	0	0	0
hsa-miR-3622b-5p	-1.14662	-4.14213	0.704024	1	0	0	0
hsa-miR-363-3p	-0.272495	9.57745	0.201588	1	2091	3057	0
hsa-miR-363-5p	0.179769	2.20381	0.703201	1	14	16	0
hsa-miR-3648	-0.496533	3.24756	0.550393	1	28	33	0
hsa-miR-3651	-1.60329	-5.82895	0.436563	1	0	0	0
hsa-miR-3652	4.49619	-4.63357	0.270056	1	0	0	0
hsa-miR-3653	0.162816	0.564021	0.683354	1	4	5	0
hsa-miR-3654	1.15527	-2.6705	0.289747	1	1	0	0
hsa-miR-3655	-3.63225	-6.44621	0.595745	1	0	0	0
hsa-miR-3656	0.682914	4.50119	0.495949	1	66	81	0
hsa-miR-3657	-1.60329	-5.84611	1	1	0	0	0
hsa-miR-3659	0.66659	-3.71741	0.886529	1	0	0	0
hsa-miR-365a-3p	0.611781	4.49643	0.0204668	0.414096	84	38	0
hsa-miR-365a-5p	0.709667	2.09965	0.186544	1	15	10	0
hsa-miR-365b-3p	0.611781	4.49643	0.0204668	0.414096	84	38	0
hsa-miR-365b-5p	0.32452	2.53644	0.280733	1	20	14	0
hsa-miR-3660	1.83162	-3.1799	0.0477706	0.717516	1	0	0
hsa-miR-3661	1.16892	-1.94921	0.417871	1	1	1	0
hsa-miR-3664-3p	1.64544	1.66815	0.000150947	0.017057	13	3	0
hsa-miR-3664-5p	4.03611	-4.98173	0.198417	1	0	0	0
hsa-miR-3667-3p	-0.52933	-2.7932	0.882913	1	0	0	0
hsa-miR-3667-5p	0.303443	-0.93588	0.94508	1	2	2	0
hsa-miR-367-3p	-0.71518	-6.43359	1	1	0	0	0
hsa-miR-3675-5p	-0.476198	0.229845	0.350088	1	3	5	0
hsa-miR-3676-3p	-2.74414	-7.42632	0.595745	1	0	0	0
hsa-miR-3676-5p	0.705095	1.38895	0.29201	1	9	6	0
hsa-miR-3677-3p	0.345004	1.425	0.588875	1	9	7	0
hsa-miR-3677-5p	2.84041	-6.43372	1	1	0	0	0
hsa-miR-3678-3p	1.92898	-3.17413	0.0593057	0.769771	1	0	0
hsa-miR-3678-5p	0.103756	-4.8426	0.927037	1	0	0	0
hsa-miR-3679-3p	-2.74414	-7.42632	0.595745	1	0	0	0
hsa-miR-3679-5p	0.686555	3.00232	0.129738	1	29	17	0
hsa-miR-3680-3p	0.426367	-2.52406	0.506529	1	1	0	0
hsa-miR-3680-5p	0.230889	1.32926	0.829937	1	8	7	0
hsa-miR-3681-5p	0.103756	-4.80379	1	1	0	0	0
hsa-miR-3682-3p	0.617863	1.1596	0.650766	1	7	6	0
hsa-miR-3682-5p	2.02896	-7.41359	1	1	0	0	0
hsa-miR-3683	0.37324	-1.00965	0.596553	1	2	1	0
hsa-miR-3684	0.278736	-2.18273	0.681581	1	1	1	0
hsa-miR-3685	-1.12538	-2.82646	0.137493	1	0	1	0
hsa-miR-3686	1.37743	-1.27605	0.12092	0.980115	1	1	0
hsa-miR-3687	0.195962	-2.5596	0.818076	1	1	1	0
hsa-miR-3688-3p	0.257851	5.17157	0.819075	1	115	105	0
hsa-miR-3688-5p	-0.821283	-4.86057	0.927037	1	0	0	0
hsa-miR-3689a-5p	-0.71518	-6.43369	1	1	0	0	0
hsa-miR-3689b-5p	-0.71518	-6.43369	1	1	0	0	0
hsa-miR-3689e	-0.71518	-6.43369	1	1	0	0	0
hsa-miR-369-3p	-0.0281465	4.91449	0.806955	1	92	98	0
hsa-miR-369-5p	0.267266	1.64964	0.974535	1	10	10	0
hsa-miR-3690	-0.757375	-2.88295	0.342271	1	0	1	0
hsa-miR-3691-3p	2.02896	-7.38667	0.994362	1	0	0	0
hsa-miR-3691-5p	0.170665	1.87462	0.860965	1	11	12	0
hsa-miR-3692-3p	-0.517104	-2.484	0.516787	1	0	1	0
hsa-miR-3692-5p	-2.74414	-7.41019	0.595745	1	0	0	0
hsa-miR-370	0.231091	7.2846	0.860372	1	479	500	0
hsa-miR-371a-3p	1.35921	-3.68347	0.143762	1	0	0	0
hsa-miR-371a-5p	0.106519	-4.23215	1	1	0	0	0
hsa-miR-371b-3p	-1.95709	-3.47889	0.0664186	0.812676	0	1	0
hsa-miR-371b-5p	-0.0355562	1.84514	1	1	11	11	0
hsa-miR-372	0.577199	-2.21687	0.462191	1	1	1	0
hsa-miR-373-3p	0.107957	-3.77516	0.986159	1	0	0	0
hsa-miR-373-5p	-2.74414	-7.4315	0.595745	1	0	0	0
hsa-miR-374a-3p	-0.42021	5.63179	0.264888	1	138	192	0
hsa-miR-374a-5p	-0.767789	9.1765	0.0892237	0.892702	1506	2498	0
hsa-miR-374b-3p	-0.371622	3.66813	0.467082	1	37	46	0
hsa-miR-374b-5p	-0.487162	7.66689	0.218091	1	559	806	0
hsa-miR-374c-3p	1.75205	-4.38547	0.560262	1	0	0	0
hsa-miR-374c-5p	-0.165782	-1.96392	0.946068	1	1	1	0
hsa-miR-375	0.34705	9.85048	0.0977372	0.924893	3294	1887	0
hsa-miR-376a-3p	-0.075096	3.39235	0.849178	1	32	34	0
hsa-miR-376a-5p	-0.342408	-1.26279	0.334006	1	1	2	0
hsa-miR-376b	0.297107	0.426985	0.470501	1	5	3	0
hsa-miR-376c	-0.381246	2.94336	0.210043	1	21	31	0
hsa-miR-377-3p	-0.939067	-0.0892059	0.112356	0.967871	2	4	0
hsa-miR-377-5p	0.333045	1.47486	0.771756	1	9	8	0
hsa-miR-378a-3p	0.364025	11.3073	0.998043	1	7924	7813	0
hsa-miR-378a-5p	-0.0541207	3.28212	0.718702	1	29	33	0
hsa-miR-378b	-0.79184	-5.42346	0.692583	1	0	0	0
hsa-miR-378c	0.187848	5.50744	0.657897	1	136	155	0
hsa-miR-378d	-0.0480223	3.09423	0.4991	1	25	31	0
hsa-miR-378e	0.384191	-2.93228	1	1	0	0	0
hsa-miR-378f	-0.432533	0.954372	0.315078	1	5	8	0
hsa-miR-378g	-0.248297	-1.35031	0.689413	1	1	1	0
hsa-miR-378i	-0.762902	0.0903946	4.6068e-05	0.00680744	2	8	0
hsa-miR-379-3p	0.207076	3.27514	0.93364	1	30	29	0
hsa-miR-379-5p	0.207753	5.97341	0.86322	1	200	186	0
hsa-miR-380-3p	0.426574	-0.348061	0.521929	1	3	2	0
hsa-miR-380-5p	0.218062	-1.2003	0.747167	1	1	1	0
hsa-miR-381	-0.133113	3.02482	0.547293	1	24	29	0
hsa-miR-382-3p	0.43714	3.82355	0.528442	1	47	38	0
hsa-miR-382-5p	0.967261	8.21847	0.128586	1	1053	632	0
hsa-miR-383	-0.0928175	-1.88582	1	1	1	1	0
hsa-miR-3907	0.612472	-5.42188	1	1	0	0	0
hsa-miR-3909	0.256005	3.89139	0.524922	1	49	39	0
hsa-miR-3910	2.02896	-7.40552	1	1	0	0	0
hsa-miR-3911	0.464858	0.573276	0.114953	0.973933	6	3	0
hsa-miR-3912	0.0669257	1.28018	0.87869	1	8	7	0
hsa-miR-3913-3p	0.108838	-3.58426	1	1	0	0	0
hsa-miR-3913-5p	-0.0153597	3.8715	0.166224	1	40	60	0
hsa-miR-3914	2.50277	-3.48679	0.0737842	0.84137	1	0	0
hsa-miR-3915	-4.1779	-5.86199	0.185851	1	0	0	0
hsa-miR-3916	0.465151	-2.69992	0.64029	1	1	0	0
hsa-miR-3917	3.35661	-5.84019	0.709824	1	0	0	0
hsa-miR-3918	0.446008	-1.32208	0.97587	1	1	1	0
hsa-miR-3919	-0.79184	-5.38107	1	1	0	0	0
hsa-miR-3920	0.288437	-1.51988	1	1	1	1	0
hsa-miR-3922-3p	3.35661	-5.78313	0.709824	1	0	0	0
hsa-miR-3922-5p	-0.71518	-6.3824	1	1	0	0	0
hsa-miR-3925-3p	-1.60329	-5.80474	0.436563	1	0	0	0
hsa-miR-3925-5p	3.93782	-2.32229	0.000801442	0.0570211	1	0	0
hsa-miR-3927	-2.74414	-7.41187	0.595745	1	0	0	0
hsa-miR-3928	0.210881	3.90843	0.880548	1	46	48	0
hsa-miR-3929	-0.229173	-3.01972	0.882913	1	0	0	0
hsa-miR-3934	-0.503131	-0.370391	0.268731	1	2	3	0
hsa-miR-3936	0.187098	-2.56648	0.506529	1	1	0	0
hsa-miR-3937	-3.63225	-6.38313	0.185851	1	0	0	0
hsa-miR-3938	0.418591	-3.54264	0.886529	1	0	0	0
hsa-miR-3939	0.65545	-0.22016	0.553147	1	3	2	0
hsa-miR-3940-3p	-0.681373	0.557945	0.118627	0.978034	4	6	0
hsa-miR-3940-5p	1.04858	-4.05863	0.447145	1	0	0	0
hsa-miR-3941	-2.74414	-7.41778	0.595745	1	0	0	0
hsa-miR-3942-3p	-0.872391	-2.67145	0.364696	1	0	1	0
hsa-miR-3942-5p	0.24721	0.165243	0.642801	1	4	3	0
hsa-miR-3944-3p	0.502928	-3.93067	0.810539	1	0	0	0
hsa-miR-3944-5p	0.25098	1.10401	0.67062	1	7	6	0
hsa-miR-3960	-0.836864	-4.42137	0.521057	1	0	0	0
hsa-miR-409-3p	0.884948	7.69349	0.161107	1	726	453	0
hsa-miR-409-5p	0.698853	2.70476	0.191808	1	23	15	0
hsa-miR-410	0.337566	4.2125	0.634517	1	60	51	0
hsa-miR-411-3p	-0.013418	2.06078	0.441176	1	12	15	0
hsa-miR-411-5p	0.173213	4.4546	0.828683	1	67	71	0
hsa-miR-412	1.04858	-4.06773	0.810539	1	0	0	0
hsa-miR-421	0.133441	7.38088	0.705348	1	539	472	0
hsa-miR-423-3p	0.0439104	11.2718	0.909616	1	7647	7820	0
hsa-miR-423-5p	0.550795	15.6759	0.828422	1	160323	169335	0
hsa-miR-424-3p	-0.119833	5.55919	0.592405	1	140	163	0
hsa-miR-424-5p	-0.931872	6.46933	0.0478095	0.717516	222	401	0
hsa-miR-425-3p	-0.255679	6.6196	0.377134	1	281	365	0
hsa-miR-425-5p	-0.0563223	13.8179	0.553375	1	42598	50557	0
hsa-miR-4254	2.84041	-6.39462	0.994362	1	0	0	0
hsa-miR-4284	0.5202	-0.512264	0.83416	1	2	2	0
hsa-miR-4286	-0.398551	4.94267	0.238953	1	85	121	0
hsa-miR-429	0.476951	5.54636	0.0118265	0.326609	176	74	0
hsa-miR-4306	1.29514	2.2644	0.100242	0.928011	17	10	0
hsa-miR-431-3p	-0.0293988	-0.301876	0.763712	1	2	3	0
hsa-miR-431-5p	-0.060056	1.75677	0.483161	1	10	12	0
hsa-miR-432-3p	0.991862	-5.1582	1	1	0	0	0
hsa-miR-432-5p	0.612094	5.32618	0.415099	1	135	102	0
hsa-miR-4323	2.02896	-7.45913	1	1	0	0	0
hsa-miR-4326	-0.665953	1.90202	0.419191	1	11	14	0
hsa-miR-433	0.748735	3.97707	0.371984	1	53	39	0
hsa-miR-4417	-1.60329	-5.80342	0.436563	1	0	0	0
hsa-miR-4419a	4.28441	-4.93906	0.510627	1	0	0	0
hsa-miR-4419b	3.35661	-5.88346	0.994362	1	0	0	0
hsa-miR-4420	2.02896	-7.39694	1	1	0	0	0
hsa-miR-4421	1.06902	-3.62596	0.68279	1	0	0	0
hsa-miR-4422	-1.34405	-0.554643	0.0125429	0.334651	1	3	0
hsa-miR-4423-5p	0.0962656	-5.86055	1	1	0	0	0
hsa-miR-4424	-0.0489746	-0.918074	0.381584	1	1	2	0
hsa-miR-4425	2.59555	-2.34793	0.00244689	0.111916	1	0	0
hsa-miR-4426	1.18157	-3.26176	0.189613	1	1	0	0
hsa-miR-4427	-5.9932	-3.93013	0.000149742	0.017057	0	1	0
hsa-miR-4428	2.02896	-7.42461	1	1	0	0	0
hsa-miR-4429	3.12364	-1.08463	0.00138226	0.0780979	2	0	0
hsa-miR-4430	2.02896	-7.39422	1	1	0	0	0
hsa-miR-4431	0.991862	-4.99747	0.699889	1	0	0	0
hsa-miR-4432	0.0962656	-5.90497	1	1	0	0	0
hsa-miR-4433-3p	0.0335942	0.828008	0.768809	1	5	6	0
hsa-miR-4433-5p	0.106519	-4.2373	1	1	0	0	0
hsa-miR-4435	-0.078615	1.2422	0.982405	1	7	7	0
hsa-miR-4436a	2.07442	-2.14786	0.0532547	0.741117	1	0	0
hsa-miR-4436b-3p	0.259886	-2.37216	0.858308	1	1	1	0
hsa-miR-4436b-5p	-4.1779	-5.8564	0.185851	1	0	0	0
hsa-miR-4437	-0.527629	-1.90391	0.447775	1	1	1	0
hsa-miR-4440	0.971007	0.393533	0.360754	1	5	3	0
hsa-miR-4442	-2.85366	-4.86551	0.180544	1	0	0	0
hsa-miR-4443	0.501604	0.85808	0.973325	1	6	5	0
hsa-miR-4444	1.44	-0.525014	0.567136	1	2	2	0
hsa-miR-4445-5p	2.02896	-7.41498	1	1	0	0	0
hsa-miR-4446-3p	0.272953	5.26258	0.592058	1	126	105	0
hsa-miR-4446-5p	-1.21143	-2.80907	0.295373	1	0	1	0
hsa-miR-4447	2.02896	-7.39639	1	1	0	0	0
hsa-miR-4449	-0.334934	-0.537914	0.489183	1	2	3	0
hsa-miR-4450	0.103756	-4.74788	1	1	0	0	0
hsa-miR-4451	3.43025	-1.7772	0.0040306	0.153427	1	0	0
hsa-miR-4454	-1.33749	-5.09147	0.180544	1	0	0	0
hsa-miR-4457	0.502928	-3.90063	1	1	0	0	0
hsa-miR-4459	1.17988	-0.426227	0.31079	1	3	2	0
hsa-miR-4461	-0.324695	-1.48108	1	1	1	1	0
hsa-miR-4463	0.107957	-3.65846	0.770664	1	0	0	0
hsa-miR-4464	-1.22631	-2.29499	0.0404073	0.65229	0	1	0
hsa-miR-4466	1.17789	1.90418	0.164519	1	13	8	0
hsa-miR-4467	-0.0999249	-0.0660474	0.884391	1	3	3	0
hsa-miR-4469	-0.79184	-5.38097	1	1	0	0	0
hsa-miR-4470	0.050989	0.339548	0.665436	1	4	4	0
hsa-miR-4471	-2.74414	-7.43208	0.595745	1	0	0	0
hsa-miR-4473	-0.95297	-2.32312	0.336744	1	0	1	0
hsa-miR-4474-3p	0.68686	-2.26186	0.747585	1	1	0	0
hsa-miR-4476	2.84041	-6.43195	1	1	0	0	0
hsa-miR-4477a	0.0962656	-5.87586	1	1	0	0	0
hsa-miR-4477b	-0.166987	-0.418054	0.341531	1	2	3	0
hsa-miR-4478	2.02896	-7.39694	1	1	0	0	0
hsa-miR-4479	1.52964	-1.75607	0.0154377	0.380002	1	0	0
hsa-miR-448	5.46914	-1.13354	2.8825e-06	0.00138432	2	0	0
hsa-miR-4480	-0.69775	-3.45019	0.373066	1	0	0	0
hsa-miR-4482-3p	-0.332158	-0.711638	0.792648	1	2	2	0
hsa-miR-4482-5p	-0.74387	0.417484	0.0848942	0.885722	3	6	0
hsa-miR-4484	0.242213	-3.38516	1	1	0	0	0
hsa-miR-4485	1.98844	1.17743	0.00467981	0.165247	9	3	0
hsa-miR-4487	0.152836	-1.63443	1	1	1	1	0
hsa-miR-4489	-0.417921	-0.119095	0.0575561	0.757297	2	5	0
hsa-miR-4491	-0.298366	-2.18795	0.809535	1	1	1	0
hsa-miR-4492	0.95235	7.63098	0.611122	1	590	682	0
hsa-miR-4494	2.02896	-7.42461	1	1	0	0	0
hsa-miR-4496	2.02896	-7.39159	1	1	0	0	0
hsa-miR-4497	0.19311	-1.68203	1	1	1	1	0
hsa-miR-4498	0.694455	-0.346313	0.271428	1	3	2	0
hsa-miR-4499	0.863945	-4.12605	0.810539	1	0	0	0
hsa-miR-449a	-1.28074	1.20797	0.108214	0.94469	6	10	0
hsa-miR-449b-3p	-3.29119	-2.33936	1.11147e-05	0.00237236	0	2	0
hsa-miR-449b-5p	-2.25481	-0.868112	0.000899444	0.0595804	1	3	0
hsa-miR-449c-3p	2.02896	-7.39405	1	1	0	0	0
hsa-miR-449c-5p	-1.85614	1.30407	0.000359387	0.0311762	5	14	0
hsa-miR-4501	1.22139	-2.40084	0.0532547	0.741117	1	0	0
hsa-miR-4503	0.350267	2.33837	0.389647	1	17	13	0
hsa-miR-4504	0.143563	2.3212	0.879918	1	16	15	0
hsa-miR-4505	-2.74414	-7.39978	0.595745	1	0	0	0
hsa-miR-4507	-1.60329	-5.8575	0.185851	1	0	0	0
hsa-miR-4508	0.923507	8.24114	0.598668	1	899	1045	0
hsa-miR-450a-3p	-0.312797	1.47178	0.494843	1	8	10	0
hsa-miR-450a-5p	-0.511875	6.72063	0.217513	1	290	419	0
hsa-miR-450b-3p	-0.295321	-2.99818	1	1	0	0	0
hsa-miR-450b-5p	0.565831	5.94793	0.198363	1	215	139	0
hsa-miR-4510	2.02896	-7.45913	1	1	0	0	0
hsa-miR-4511	0.323824	2.33818	0.744737	1	16	14	0
hsa-miR-4512	-0.0766753	-3.93607	1	1	0	0	0
hsa-miR-4515	4.84449	-4.39531	0.270056	1	0	0	0
hsa-miR-4516	0.0365109	6.32427	0.11924	0.978888	212	338	0
hsa-miR-4517	-0.52933	-2.75335	0.975948	1	0	0	0
hsa-miR-4518	-2.74414	-7.43208	0.595745	1	0	0	0
hsa-miR-451a	-0.0828487	16.2842	0.36346	1	227656	297655	0
hsa-miR-451b	-0.665887	-0.264511	0.096998	0.922441	2	4	0
hsa-miR-452-3p	-0.388755	2.91758	0.834215	1	24	22	0
hsa-miR-452-5p	0.841279	9.17124	0.177892	1	2013	1281	0
hsa-miR-4520a-3p	0.991862	-5.15601	0.709824	1	0	0	0
hsa-miR-4520b-3p	-0.275634	-5.075	1	1	0	0	0
hsa-miR-4521	-1.50125	2.1411	0.0536259	0.741117	11	20	0
hsa-miR-4522	4.28441	-4.71265	0.146725	1	0	0	0
hsa-miR-4523	-1.75378	-2.82749	0.0185697	0.414096	0	1	0
hsa-miR-4524a-3p	-0.0381349	-3.59044	1	1	0	0	0
hsa-miR-4524a-5p	0.0962656	-5.81316	1	1	0	0	0
hsa-miR-4525	0.158067	-1.69835	0.698883	1	1	1	0
hsa-miR-4526	4.84449	-4.12662	0.0817147	0.862494	0	0	0
hsa-miR-4529-3p	2.84041	-6.38107	0.994362	1	0	0	0
hsa-miR-4530	3.35661	-5.78313	0.709824	1	0	0	0
hsa-miR-4532	-0.350285	9.69744	0.0872361	0.887588	2158	3592	0
hsa-miR-4533	1.05084	-0.662619	0.131716	1	2	1	0
hsa-miR-4535	-3.63225	-6.38313	0.185851	1	0	0	0
hsa-miR-4536-3p	-1.60329	-5.82702	0.436563	1	0	0	0
hsa-miR-4536-5p	0.15358	-0.727227	0.98831	1	2	2	0
hsa-miR-4538	2.02896	-7.38667	0.994362	1	0	0	0
hsa-miR-454-5p	0.0927828	3.09542	0.852107	1	27	25	0
hsa-miR-455-3p	0.4973	1.85583	0.0617763	0.784534	13	7	0
hsa-miR-455-5p	0.34229	4.83702	0.122022	0.984891	101	60	0
hsa-miR-4632	-0.386429	-3.87963	1	1	0	0	0
hsa-miR-4633-3p	-2.74414	-7.41187	0.595745	1	0	0	0
hsa-miR-4635	1.71792	-2.91292	0.0477706	0.717516	1	0	0
hsa-miR-4636	-1.43602	-3.06912	0.128004	1	0	1	0
hsa-miR-4637	0.913167	3.03156	0.0750389	0.84137	29	16	0
hsa-miR-4638-3p	0.353579	-2.48085	1	1	1	1	0
hsa-miR-4638-5p	-0.159486	-1.01722	0.631505	1	1	2	0
hsa-miR-4639-5p	0.681136	0.787855	0.141302	1	6	4	0
hsa-miR-4640-3p	0.0962656	-5.80131	1	1	0	0	0
hsa-miR-4640-5p	-0.536755	-4.16237	1	1	0	0	0
hsa-miR-4642	0.106519	-4.18304	0.95617	1	0	0	0
hsa-miR-4644	1.54027	-4.69127	0.370042	1	0	0	0
hsa-miR-4645-3p	-0.285783	0.377337	0.665436	1	4	4	0
hsa-miR-4645-5p	3.35661	-5.92072	0.994362	1	0	0	0
hsa-miR-4646-3p	-2.74414	-7.40992	0.595745	1	0	0	0
hsa-miR-4646-5p	0.443519	1.70565	0.729135	1	10	11	0
hsa-miR-4647	0.0660007	-1.77607	0.654762	1	1	1	0
hsa-miR-4648	0.990562	0.0347017	0.217041	1	4	2	0
hsa-miR-4649-5p	4.03611	-5.10002	0.510627	1	0	0	0
hsa-miR-4651	-2.29707	-4.47271	0.160749	1	0	0	0
hsa-miR-4652-3p	2.02896	-7.3892	0.994362	1	0	0	0
hsa-miR-4652-5p	0.612472	-5.33946	0.869973	1	0	0	0
hsa-miR-4653-3p	-0.970736	-2.53158	0.336744	1	0	1	0
hsa-miR-4654	0.211227	-0.22135	0.763531	1	3	2	0
hsa-miR-4655-5p	1.06455	-0.819188	0.161299	1	2	1	0
hsa-miR-4656	2.84041	-6.36673	0.709824	1	0	0	0
hsa-miR-4657	0.0622281	-0.177307	0.997981	1	3	3	0
hsa-miR-4658	0.136903	1.73997	0.907624	1	11	10	0
hsa-miR-4659a-3p	-0.0493133	1.60274	0.728068	1	9	10	0
hsa-miR-4659a-5p	-0.559552	-1.86737	0.545511	1	1	1	0
hsa-miR-4659b-3p	-0.284719	1.38945	0.460948	1	8	10	0
hsa-miR-4659b-5p	-0.17854	1.39393	0.292756	1	7	10	0
hsa-miR-4660	0.681859	0.848535	0.275472	1	6	4	0
hsa-miR-4661-3p	4.84449	-4.11111	0.0817147	0.862494	0	0	0
hsa-miR-4661-5p	0.238609	-0.432567	0.759531	1	2	2	0
hsa-miR-4662a-3p	-1.07514	-2.5289	0.398293	1	0	1	0
hsa-miR-4662a-5p	0.192235	1.53816	0.329219	1	10	7	0
hsa-miR-4662b	-0.811249	-2.02927	0.132641	1	1	1	0
hsa-miR-4663	-2.74414	-7.41778	0.595745	1	0	0	0
hsa-miR-4664-3p	2.53068	-1.49132	0.00184683	0.0958853	2	0	0
hsa-miR-4664-5p	1.04858	-4.01994	0.356297	1	0	0	0
hsa-miR-4665-5p	0.134785	3.75312	0.690195	1	41	45	0
hsa-miR-4666a-3p	2.02896	-7.3892	0.994362	1	0	0	0
hsa-miR-4666a-5p	3.736	-5.44945	0.709824	1	0	0	0
hsa-miR-4667-5p	1.60366	1.96254	0.0544168	0.746676	14	7	0
hsa-miR-4668-3p	-2.74414	-7.42632	0.595745	1	0	0	0
hsa-miR-4668-5p	0.29289	2.37699	0.299333	1	15	20	0
hsa-miR-4669	-0.0178461	0.720439	0.3173	1	5	7	0
hsa-miR-4670-3p	1.54027	-4.56152	0.699889	1	0	0	0
hsa-miR-4670-5p	-1.17713	-3.26806	0.235392	1	0	1	0
hsa-miR-4671-3p	-1.10137	-3.97787	0.55603	1	0	0	0
hsa-miR-4672	0.443846	0.0427647	0.659065	1	3	3	0
hsa-miR-4673	3.35661	-5.78675	0.709824	1	0	0	0
hsa-miR-4674	-0.456657	-3.58217	0.699707	1	0	0	0
hsa-miR-4675	2.02896	-7.39427	1	1	0	0	0
hsa-miR-4676-3p	0.957006	-0.0795816	0.147187	1	3	2	0
hsa-miR-4676-5p	0.152116	1.75654	0.811715	1	10	11	0
hsa-miR-4677-3p	0.389486	2.26249	0.596644	1	16	13	0
hsa-miR-4677-5p	0.161227	-1.97353	0.511186	1	1	1	0
hsa-miR-4678	-1.4243	-3.55824	0.19408	1	0	0	0
hsa-miR-4679	1.29197	-4.77445	0.869973	1	0	0	0
hsa-miR-4680-3p	-1.21625	-4.56788	0.521057	1	0	0	0
hsa-miR-4680-5p	4.28441	-4.76364	0.270056	1	0	0	0
hsa-miR-4681	2.84041	-6.36157	0.709824	1	0	0	0
hsa-miR-4682	2.84041	-6.44278	1	1	0	0	0
hsa-miR-4683	0.418591	-3.45691	0.574551	1	0	0	0
hsa-miR-4684-3p	-0.71518	-6.41208	1	1	0	0	0
hsa-miR-4685-3p	-0.0282346	-0.714727	0.991167	1	2	2	0
hsa-miR-4685-5p	-0.79184	-5.37837	1	1	0	0	0
hsa-miR-4686	1.05897	-0.422016	0.017966	0.414096	3	1	0
hsa-miR-4687-3p	-3.15279	-3.56192	0.000173214	0.0184858	0	1	0
hsa-miR-4687-5p	-0.34925	-2.9661	0.910091	1	0	0	0
hsa-miR-4688	0.152429	-0.466549	0.982925	1	2	2	0
hsa-miR-4689	-0.271426	-1.88472	0.965549	1	1	1	0
hsa-miR-4690-3p	0.166429	-0.138996	0.632346	1	3	3	0
hsa-miR-4690-5p	2.00366	-1.14345	0.0693578	0.832727	2	1	0
hsa-miR-4691-3p	-0.0766753	-3.8749	1	1	0	0	0
hsa-miR-4694-3p	3.736	-5.32774	0.370042	1	0	0	0
hsa-miR-4695-3p	-0.853066	-3.89302	0.410791	1	0	0	0
hsa-miR-4695-5p	0.991862	-5.05884	0.869973	1	0	0	0
hsa-miR-4697-3p	2.10034	-4.03942	0.109173	0.94469	0	0	0
hsa-miR-4697-5p	2.02896	-7.41498	1	1	0	0	0
hsa-miR-4698	4.28441	-4.74339	0.198417	1	0	0	0
hsa-miR-4699-3p	1.71792	-2.77676	0.0750285	0.84137	1	0	0
hsa-miR-4699-5p	1.93668	-4.1264	0.109173	0.94469	0	0	0
hsa-miR-4700-3p	2.02896	-7.39768	1	1	0	0	0
hsa-miR-4700-5p	0.624993	-2.33823	0.45667	1	1	0	0
hsa-miR-4701-3p	-0.396711	-2.23069	0.47221	1	1	1	0
hsa-miR-4701-5p	-0.37655	-1.94576	0.861409	1	1	1	0
hsa-miR-4705	1.93668	-4.24216	0.198417	1	0	0	0
hsa-miR-4706	0.465706	-1.5795	1	1	1	1	0
hsa-miR-4707-3p	0.206426	1.17209	0.471135	1	7	8	0
hsa-miR-4707-5p	1.04389	-0.804911	0.132283	1	2	1	0
hsa-miR-4708-3p	0.423743	-2.99962	0.74081	1	0	0	0
hsa-miR-4709-3p	0.348589	-2.14134	0.727471	1	1	1	0
hsa-miR-4709-5p	0.110644	-2.42215	0.566703	1	1	0	0
hsa-miR-4710	1.65647	-0.208437	0.0496577	0.728186	3	1	0
hsa-miR-4712-3p	1.54027	-4.51354	0.560262	1	0	0	0
hsa-miR-4712-5p	-3.63225	-6.43345	0.595745	1	0	0	0
hsa-miR-4713-3p	2.02896	-7.39391	1	1	0	0	0
hsa-miR-4713-5p	2.02896	-7.41283	1	1	0	0	0
hsa-miR-4714-3p	-0.0562939	-2.68754	1	1	1	1	0
hsa-miR-4714-5p	0.0593161	-2.0761	0.665338	1	1	1	0
hsa-miR-4715-3p	2.02896	-7.39422	1	1	0	0	0
hsa-miR-4715-5p	4.84449	-4.33586	0.270056	1	0	0	0
hsa-miR-4716-3p	0.379164	-1.49281	1	1	1	1	0
hsa-miR-4717-3p	-0.0978361	0.609304	0.690417	1	5	4	0
hsa-miR-4717-5p	0.465151	-2.92231	0.910091	1	0	0	0
hsa-miR-4719	2.02896	-7.45913	1	1	0	0	0
hsa-miR-4720-5p	2.84041	-6.49635	1	1	0	0	0
hsa-miR-4721	-0.324695	-1.5498	0.893284	1	1	1	0
hsa-miR-4722-5p	-0.983804	-2.5627	0.128866	1	0	1	0
hsa-miR-4723-3p	-3.63225	-6.43434	0.595745	1	0	0	0
hsa-miR-4723-5p	-0.0935623	-0.402879	0.449074	1	2	3	0
hsa-miR-4724-5p	0.494245	0.202308	0.294135	1	4	3	0
hsa-miR-4725-3p	-0.520981	-1.16559	0.454907	1	1	2	0
hsa-miR-4725-5p	-0.71518	-6.38245	1	1	0	0	0
hsa-miR-4726-3p	-3.63225	-6.42625	0.595745	1	0	0	0
hsa-miR-4726-5p	1.02392	-1.42529	0.322344	1	1	1	0
hsa-miR-4727-3p	0.853341	-2.27966	1	1	1	1	0
hsa-miR-4727-5p	-0.441893	-4.62423	1	1	0	0	0
hsa-miR-4728-3p	0.437752	1.56804	0.748245	1	9	10	0
hsa-miR-4728-5p	2.36202	-0.474867	0.0288742	0.522656	3	1	0
hsa-miR-4729	-0.861411	-3.45998	0.574076	1	0	0	0
hsa-miR-4730	-2.74414	-7.42326	0.595745	1	0	0	0
hsa-miR-4731-5p	-0.0489746	-0.934675	0.928727	1	2	2	0
hsa-miR-4732-3p	-0.377867	2.66715	0.101907	0.928011	16	27	0
hsa-miR-4732-5p	0.528602	7.17691	0.987681	1	452	448	0
hsa-miR-4733-5p	0.0962656	-5.80131	1	1	0	0	0
hsa-miR-4734	-0.717258	-3.10415	0.494081	1	0	1	0
hsa-miR-4735-3p	2.02896	-7.41591	1	1	0	0	0
hsa-miR-4735-5p	3.35661	-5.79279	0.709824	1	0	0	0
hsa-miR-4737	2.02896	-7.40552	1	1	0	0	0
hsa-miR-4738-3p	0.396445	1.38243	0.870814	1	8	8	0
hsa-miR-4739	1.55898	-0.441851	0.117246	0.977367	3	1	0
hsa-miR-4740-5p	3.736	-5.33916	0.370042	1	0	0	0
hsa-miR-4741	0.156095	-0.809116	0.991167	1	2	2	0
hsa-miR-4742-3p	-0.773817	1.79523	0.105249	0.94469	9	15	0
hsa-miR-4742-5p	-0.956846	1.20064	0.078929	0.851812	6	10	0
hsa-miR-4743	0.657324	0.483341	0.686575	1	5	4	0
hsa-miR-4744	-0.836864	-4.50532	0.340903	1	0	0	0
hsa-miR-4745-3p	0.271618	-3.60631	1	1	0	0	0
hsa-miR-4745-5p	1.24515	0.172812	0.029112	0.522656	4	2	0
hsa-miR-4746-5p	-0.0745974	2.66973	0.464432	1	18	23	0
hsa-miR-4747-5p	0.401063	1.5408	0.659993	1	9	10	0
hsa-miR-4748	-0.181494	-0.368246	0.150093	1	2	3	0
hsa-miR-4749-5p	1.66324	-2.41522	0.397596	1	1	0	0
hsa-miR-4750	1.02349	0.170798	0.242844	1	4	3	0
hsa-miR-4751	2.84041	-6.36157	0.709824	1	0	0	0
hsa-miR-4752	-4.88262	-5.07089	0.0204785	0.414096	0	0	0
hsa-miR-4753-3p	-0.297684	-2.57945	0.882913	1	0	1	0
hsa-miR-4753-5p	0.654336	0.654096	1	1	5	5	0
hsa-miR-4754	0.769802	-2.8765	0.64029	1	1	0	0
hsa-miR-4755-3p	0.417459	0.3439	0.620376	1	4	3	0
hsa-miR-4755-5p	-0.633732	-1.10366	0.131241	1	1	2	0
hsa-miR-4757-3p	0.430365	-1.69009	1	1	1	1	0
hsa-miR-4757-5p	0.197948	-1.67947	1	1	1	1	0
hsa-miR-4758-3p	-0.652972	-2.53186	0.840888	1	1	1	0
hsa-miR-4758-5p	1.25664	-0.0077913	0.16463	1	4	2	0
hsa-miR-4759	2.02896	-7.39159	1	1	0	0	0
hsa-miR-4760-5p	-0.288452	-4.06813	1	1	0	0	0
hsa-miR-4761-3p	1.49259	-3.7186	0.283743	1	0	0	0
hsa-miR-4761-5p	2.02896	-7.42461	1	1	0	0	0
hsa-miR-4762-3p	0.223372	0.263969	0.559997	1	4	3	0
hsa-miR-4762-5p	0.0341971	-1.51698	1	1	1	1	0
hsa-miR-4763-3p	0.324598	-1.07576	1	1	2	2	0
hsa-miR-4763-5p	0.625958	-1.34473	0.681073	1	1	1	0
hsa-miR-4764-5p	0.0962656	-5.80946	1	1	0	0	0
hsa-miR-4765	-0.358142	-0.942196	0.629845	1	2	2	0
hsa-miR-4766-3p	-0.165782	-1.89207	0.987378	1	1	1	0
hsa-miR-4766-5p	0.759663	-0.967768	0.271981	1	2	1	0
hsa-miR-4767	-0.641289	-3.65017	0.574076	1	0	0	0
hsa-miR-4768-3p	-0.275634	-5.03582	0.927037	1	0	0	0
hsa-miR-4769-5p	-2.74414	-7.4315	0.595745	1	0	0	0
hsa-miR-4770	2.02896	-7.39639	1	1	0	0	0
hsa-miR-4772-3p	-0.406282	4.25562	0.283063	1	53	74	0
hsa-miR-4772-5p	-1.16918	-0.595352	0.116101	0.973933	2	3	0
hsa-miR-4773	0.509692	0.481047	0.155309	1	5	3	0
hsa-miR-4774-3p	0.0962656	-5.79009	1	1	0	0	0
hsa-miR-4774-5p	0.855576	-3.00005	0.574551	1	0	0	0
hsa-miR-4775	-0.880818	-1.50754	0.247745	1	1	1	0
hsa-miR-4776-3p	2.02896	-7.39422	1	1	0	0	0
hsa-miR-4776-5p	-0.441893	-4.50001	1	1	0	0	0
hsa-miR-4777-3p	1.2581	-2.437	0.251796	1	1	0	0
hsa-miR-4779	-0.598063	-2.49717	0.678513	1	0	1	0
hsa-miR-4780	2.02896	-7.3892	0.994362	1	0	0	0
hsa-miR-4781-3p	-0.13841	0.59619	0.528399	1	4	5	0
hsa-miR-4781-5p	0.107957	-3.84738	0.95617	1	0	0	0
hsa-miR-4782-5p	0.612472	-5.42851	1	1	0	0	0
hsa-miR-4783-3p	4.03611	-4.97997	0.198417	1	0	0	0
hsa-miR-4784	0.0551974	-2.04911	0.600004	1	1	1	0
hsa-miR-4785	0.866986	-0.946953	0.174863	1	2	1	0
hsa-miR-4786-5p	1.20186	-1.18586	0.0693578	0.832727	2	1	0
hsa-miR-4787-3p	0.00552729	-1.96729	0.604344	1	1	1	0
hsa-miR-4787-5p	-0.71518	-6.3808	1	1	0	0	0
hsa-miR-4788	1.76892	-2.36415	0.0179919	0.414096	1	0	0
hsa-miR-4791	-0.334927	-1.28216	0.97587	1	1	1	0
hsa-miR-4792	-0.71518	-6.38963	1	1	0	0	0
hsa-miR-4793-3p	2.84041	-6.40491	0.994362	1	0	0	0
hsa-miR-4795-3p	0.330591	-2.07131	0.727471	1	1	1	0
hsa-miR-4795-5p	-0.182769	-2.99677	1	1	0	0	0
hsa-miR-4796-3p	-0.121214	-1.13757	0.996823	1	1	1	0
hsa-miR-4796-5p	-0.292995	-3.46159	1	1	0	0	0
hsa-miR-4797-3p	0.110187	-2.83004	0.89122	1	0	0	0
hsa-miR-4797-5p	0.0341971	-1.52837	0.962432	1	1	1	0
hsa-miR-4798-5p	2.38069	-3.67889	0.143762	1	0	0	0
hsa-miR-4799-5p	-1.02789	-3.43597	0.277903	1	0	0	0
hsa-miR-4800-3p	2.84041	-6.37268	0.709824	1	0	0	0
hsa-miR-4800-5p	0.870921	-0.160839	0.0462644	0.717516	4	2	0
hsa-miR-4802-3p	-1.02789	-3.22449	0.494081	1	0	0	0
hsa-miR-4802-5p	0.991862	-5.0561	1	1	0	0	0
hsa-miR-4803	4.68082	-4.48023	0.198417	1	0	0	0
hsa-miR-4804-3p	-0.71518	-6.41392	1	1	0	0	0
hsa-miR-4804-5p	1.75205	-4.43102	0.270056	1	0	0	0
hsa-miR-483-3p	0.607412	0.109261	0.173155	1	4	2	0
hsa-miR-484	0.206367	9.94739	0.83278	1	3025	3190	0
hsa-miR-485-3p	-0.140336	-0.352862	0.36639	1	2	3	0
hsa-miR-485-5p	1.11081	5.18221	0.105925	0.94469	129	75	0
hsa-miR-486-3p	0.281846	7.93734	0.935234	1	772	742	0
hsa-miR-486-5p	0.364329	15.8007	0.673011	1	171314	192879	0
hsa-miR-487a	-0.208952	0.254262	0.567446	1	3	4	0
hsa-miR-487b	0.370765	6.66098	0.935882	1	314	318	0
hsa-miR-488-3p	-1.33749	-5.08116	0.692583	1	0	0	0
hsa-miR-489	0.936536	-2.81072	0.224477	1	1	0	0
hsa-miR-490-3p	0.046744	-0.375829	0.926131	1	2	2	0
hsa-miR-490-5p	-0.489534	0.105056	0.416415	1	3	4	0
hsa-miR-491-3p	-0.467827	-1.8438	0.785044	1	1	1	0
hsa-miR-491-5p	-0.0694352	4.13175	0.571327	1	52	61	0
hsa-miR-492	1.04031	-1.28391	0.102415	0.928011	2	1	0
hsa-miR-493-3p	0.103735	4.55919	0.545725	1	69	83	0
hsa-miR-493-5p	0.258157	4.59783	0.924674	1	75	76	0
hsa-miR-494	0.102358	5.88702	0.670858	1	177	200	0
hsa-miR-495	0.0233966	5.69127	0.908554	1	160	164	0
hsa-miR-496	0.199294	-0.261596	1	1	3	3	0
hsa-miR-497-5p	-0.073129	1.55055	0.883776	1	9	9	0
hsa-miR-498	-0.71518	-6.45631	0.595745	1	0	0	0
hsa-miR-4999-3p	-0.846508	-4.17629	0.521057	1	0	0	0
hsa-miR-4999-5p	-0.394944	-0.200071	0.612457	1	2	3	0
hsa-miR-499a-3p	-1.60329	-5.87663	0.595745	1	0	0	0
hsa-miR-499a-5p	0.146523	3.39494	0.778498	1	34	30	0
hsa-miR-499b-3p	-0.362548	-3.3902	0.699707	1	0	0	0
hsa-miR-499b-5p	1.5603	-3.2968	0.478214	1	0	0	0
hsa-miR-5000-3p	0.687675	0.391742	0.824882	1	4	4	0
hsa-miR-5000-5p	2.02896	-7.39422	1	1	0	0	0
hsa-miR-5001-3p	0.0373789	1.72012	0.575443	1	10	12	0
hsa-miR-5001-5p	-0.559552	-1.91552	0.176908	1	1	1	0
hsa-miR-5002-5p	3.35661	-5.74938	0.510627	1	0	0	0
hsa-miR-5003-3p	0.598594	-0.795491	0.247176	1	2	1	0
hsa-miR-5003-5p	-0.71518	-6.41719	1	1	0	0	0
hsa-miR-5004-3p	0.107957	-3.8294	1	1	0	0	0
hsa-miR-5004-5p	-0.538791	-2.16369	0.539336	1	1	1	0
hsa-miR-5006-3p	-1.60329	-5.85642	1	1	0	0	0
hsa-miR-5006-5p	-1.18769	-2.58482	0.159329	1	0	1	0
hsa-miR-5008-3p	2.02896	-7.45913	1	1	0	0	0
hsa-miR-5008-5p	0.418591	-3.69428	1	1	0	0	0
hsa-miR-5009-5p	0.0300081	1.13424	0.68872	1	7	6	0
hsa-miR-500a-3p	0.196757	7.75129	0.818233	1	688	631	0
hsa-miR-500a-5p	-0.0881449	0.917597	0.68567	1	6	5	0
hsa-miR-500b	-0.118895	0.769208	0.798031	1	5	5	0
hsa-miR-501-3p	0.205964	7.18856	0.934157	1	460	442	0
hsa-miR-501-5p	-0.562216	2.57908	0.241268	1	16	24	0
hsa-miR-5010-3p	-1.02235	-0.0110478	0.0107871	0.31878	2	5	0
hsa-miR-5010-5p	0.432715	5.45538	0.566276	1	130	153	0
hsa-miR-5011-3p	-2.74414	-7.42632	0.595745	1	0	0	0
hsa-miR-502-3p	-0.116677	6.78767	0.701382	1	333	370	0
hsa-miR-502-5p	0.184744	0.123061	0.680648	1	4	3	0
hsa-miR-503	0.192853	6.31029	0.717185	1	256	225	0
hsa-miR-504	0.552039	0.962305	0.115442	0.973933	7	4	0
hsa-miR-505-3p	-0.0762712	7.57827	0.909853	1	591	605	0
hsa-miR-505-5p	-0.0156592	4.59185	0.874715	1	74	77	0
hsa-miR-506-3p	-3.63225	-6.40335	0.185851	1	0	0	0
hsa-miR-508-3p	0.419115	-0.225459	0.337117	1	3	2	0
hsa-miR-508-5p	-0.846508	-4.08567	0.88123	1	0	0	0
hsa-miR-5087	-2.74414	-7.43208	0.595745	1	0	0	0
hsa-miR-5088	0.242213	-3.30189	0.837782	1	0	0	0
hsa-miR-5089	0.0962656	-5.81481	1	1	0	0	0
hsa-miR-509-3-5p	-0.340359	-1.55329	0.874632	1	1	1	0
hsa-miR-509-3p	0.381786	-0.850629	0.431549	1	2	1	0
hsa-miR-509-5p	1.01319	-2.76598	0.191212	1	1	0	0
hsa-miR-5090	-0.0725936	-1.10769	1	1	1	1	0
hsa-miR-5091	1.29197	-4.86205	0.510627	1	0	0	0
hsa-miR-5094	0.11709	1.42563	0.67793	1	9	7	0
hsa-miR-5095	3.736	-5.42478	0.709824	1	0	0	0
hsa-miR-5096	0.0488014	0.253068	0.507499	1	4	3	0
hsa-miR-510	0.502928	-3.91238	1	1	0	0	0
hsa-miR-5100	-0.79184	-5.41381	1	1	0	0	0
hsa-miR-511	0.289951	2.65563	0.434113	1	21	16	0
hsa-miR-512-3p	0.921972	0.266282	0.0777824	0.84418	5	2	0
hsa-miR-512-5p	-2.74414	-7.4315	0.595745	1	0	0	0
hsa-miR-513a-3p	-3.63225	-6.4451	0.595745	1	0	0	0
hsa-miR-513a-5p	0.500202	-1.63926	0.361406	1	1	1	0
hsa-miR-513b	2.61532	-3.66433	0.0817147	0.862494	0	0	0
hsa-miR-513c-5p	1.16892	-1.70985	0.0522695	0.741117	1	0	0
hsa-miR-514a-3p	-0.242666	-0.554543	0.563779	1	2	2	0
hsa-miR-514a-5p	-0.182769	-2.99522	0.910091	1	0	0	0
hsa-miR-514b-3p	-2.74414	-7.4315	0.595745	1	0	0	0
hsa-miR-514b-5p	-0.71518	-6.40045	1	1	0	0	0
hsa-miR-515-3p	-3.63225	-6.38769	0.185851	1	0	0	0
hsa-miR-515-5p	0.106519	-4.22188	1	1	0	0	0
hsa-miR-516a-5p	-0.238654	4.74362	0.0910659	0.90174	96	54	0
hsa-miR-516b-5p	1.05341	0.783636	0.0230882	0.449083	7	3	0
hsa-miR-517-5p	0.991862	-5.12028	1	1	0	0	0
hsa-miR-517a-3p	0.873786	-2.5906	0.64029	1	1	0	0
hsa-miR-517b-3p	0.873786	-2.5906	0.64029	1	1	0	0
hsa-miR-517c-3p	4.03611	-5.09422	0.510627	1	0	0	0
hsa-miR-5187-3p	-2.29707	-4.47222	0.0736374	0.84137	0	0	0
hsa-miR-5187-5p	0.132394	1.397	0.521566	1	8	9	0
hsa-miR-5188	0.247359	-1.93984	0.611768	1	1	1	0
hsa-miR-5189	0.326508	2.97172	1	1	24	24	0
hsa-miR-518a-3p	0.502928	-3.92359	0.810539	1	0	0	0
hsa-miR-518a-5p	2.84041	-6.37738	0.994362	1	0	0	0
hsa-miR-518b	-1.60329	-5.84069	1	1	0	0	0
hsa-miR-518c-5p	-0.79184	-5.39064	1	1	0	0	0
hsa-miR-518d-3p	-2.74414	-7.40494	0.595745	1	0	0	0
hsa-miR-518d-5p	-1.99739	-4.09258	0.1413	1	0	0	0
hsa-miR-518e-5p	-0.52906	0.933597	0.602934	1	6	5	0
hsa-miR-5190	3.35661	-5.87957	0.709824	1	0	0	0
hsa-miR-5191	-0.79184	-5.4297	0.692583	1	0	0	0
hsa-miR-5192	-0.8665	-2.97987	0.0494211	0.728186	0	1	0
hsa-miR-5193	-2.15019	-3.06667	0.00511023	0.172224	0	1	0
hsa-miR-5194	-0.0928175	-1.96274	0.600004	1	1	1	0
hsa-miR-519a-3p	-2.14893	-5.41487	0.692583	1	0	0	0
hsa-miR-519a-5p	-0.52906	0.933597	0.602934	1	6	5	0
hsa-miR-519b-5p	-0.52906	0.933597	0.602934	1	6	5	0
hsa-miR-519c-3p	0.991862	-5.12435	1	1	0	0	0
hsa-miR-519c-5p	-0.52906	0.933597	0.602934	1	6	5	0
hsa-miR-519d	-3.63225	-6.4314	0.595745	1	0	0	0
hsa-miR-520a-3p	2.1091	-2.34336	0.0363515	0.607227	1	0	0
hsa-miR-520a-5p	0.678603	-3.13664	0.574551	1	0	0	0
hsa-miR-520b	4.84449	-4.34905	0.270056	1	0	0	0
hsa-miR-520c-3p	4.84449	-4.34905	0.270056	1	0	0	0
hsa-miR-520c-5p	-1.99739	-4.09258	0.1413	1	0	0	0
hsa-miR-520d-3p	1.75205	-4.35353	0.198417	1	0	0	0
hsa-miR-520d-5p	0.103756	-4.88628	1	1	0	0	0
hsa-miR-520f	1.83162	-3.56768	0.283743	1	0	0	0
hsa-miR-520h	-3.63225	-6.43198	0.595745	1	0	0	0
hsa-miR-522-3p	-1.98176	-0.312446	0.00815591	0.256844	2	4	0
hsa-miR-522-5p	-0.52906	0.933597	0.602934	1	6	5	0
hsa-miR-523-5p	-0.52906	0.933597	0.602934	1	6	5	0
hsa-miR-524-3p	2.02896	-7.42461	1	1	0	0	0
hsa-miR-524-5p	-0.656963	-2.11897	0.599893	1	1	1	0
hsa-miR-525-5p	-0.119761	-2.51502	0.920035	1	1	1	0
hsa-miR-526a	-1.99739	-4.09258	0.1413	1	0	0	0
hsa-miR-526b-3p	2.84041	-6.45746	1	1	0	0	0
hsa-miR-526b-5p	0.674047	-3.38014	0.398455	1	0	0	0
hsa-miR-527	2.84041	-6.37738	0.994362	1	0	0	0
hsa-miR-532-3p	-0.23167	3.48389	0.560897	1	33	39	0
hsa-miR-532-5p	0.237612	8.70226	0.814138	1	1330	1218	0
hsa-miR-539-3p	-0.0600287	2.59407	0.399523	1	17	22	0
hsa-miR-539-5p	0.0482606	0.247592	0.979526	1	4	4	0
hsa-miR-541-3p	0.507652	-1.06771	0.869086	1	2	2	0
hsa-miR-541-5p	-0.288452	-4.02127	1	1	0	0	0
hsa-miR-542-3p	-0.0785755	9.3198	0.859063	1	1965	2050	0
hsa-miR-542-5p	-0.703191	0.311151	0.216314	1	3	5	0
hsa-miR-543	-0.120897	3.82356	0.579887	1	42	49	0
hsa-miR-544b	0.178035	1.56708	0.666986	1	9	10	0
hsa-miR-545-3p	-0.359444	-2.2797	0.920035	1	1	1	0
hsa-miR-545-5p	-0.79184	-5.3757	0.927037	1	0	0	0
hsa-miR-548a-3p	-0.508473	2.52876	0.647578	1	17	20	0
hsa-miR-548a-5p	-2.86831	-4.05455	0.0124029	0.334651	0	0	0
hsa-miR-548aa	-0.620331	1.62726	0.175517	1	8	13	0
hsa-miR-548ab	0.442639	0.328027	0.224447	1	4	3	0
hsa-miR-548ac	0.192501	1.52734	1	1	9	9	0
hsa-miR-548ag	0.534234	0.721831	0.245462	1	6	4	0
hsa-miR-548ah-3p	0.446458	3.02485	0.312653	1	28	20	0
hsa-miR-548ah-5p	0.484331	0.0861061	0.757721	1	4	3	0
hsa-miR-548ai	0.504289	-2.01428	0.417871	1	1	1	0
hsa-miR-548aj-5p	-0.264692	-0.89609	0.896274	1	2	2	0
hsa-miR-548ak	-0.630858	-2.32196	0.24722	1	0	1	0
hsa-miR-548al	0.110644	-2.45409	0.892901	1	1	1	0
hsa-miR-548am-3p	0.685428	0.256208	0.270969	1	4	3	0
hsa-miR-548am-5p	-0.00735535	2.42762	0.762499	1	16	18	0
hsa-miR-548an	0.561775	-2.5465	1	1	1	1	0
hsa-miR-548ao-3p	0.107957	-3.71779	0.886529	1	0	0	0
hsa-miR-548ap-3p	-0.485559	1.9745	0.251135	1	11	15	0
hsa-miR-548ap-5p	-0.16519	4.2852	0.55854	1	57	68	0
hsa-miR-548aq-3p	0.551808	0.590455	0.265436	1	5	3	0
hsa-miR-548aq-5p	-1.17706	-2.26018	0.0380026	0.629337	0	1	0
hsa-miR-548ar-3p	-0.997487	2.74845	0.163674	1	18	27	0
hsa-miR-548ar-5p	2.24732	-4.01461	0.146725	1	0	0	0
hsa-miR-548as-3p	-2.74414	-7.41778	0.595745	1	0	0	0
hsa-miR-548as-5p	0.109433	-3.30257	1	1	0	0	0
hsa-miR-548at-3p	0.531194	-0.903442	0.453896	1	2	1	0
hsa-miR-548at-5p	0.283473	1.03362	0.47107	1	6	8	0
hsa-miR-548au-3p	-0.71518	-6.40387	1	1	0	0	0
hsa-miR-548au-5p	-0.0909856	2.66197	0.568883	1	19	22	0
hsa-miR-548av-3p	0.391811	5.12221	0.542295	1	115	93	0
hsa-miR-548av-5p	-0.223814	2.84716	0.518063	1	21	26	0
hsa-miR-548aw	-0.444419	-0.210748	0.232532	1	2	4	0
hsa-miR-548ax	-0.8707	0.000414148	0.142588	1	3	4	0
hsa-miR-548b-3p	-0.878617	-1.72498	0.294108	1	1	1	0
hsa-miR-548b-5p	0.475309	-0.206509	0.163635	1	3	2	0
hsa-miR-548c-5p	-0.00735535	2.42762	0.762499	1	16	18	0
hsa-miR-548d-3p	0.311416	0.375012	0.435256	1	4	3	0
hsa-miR-548d-5p	0.239609	8.46871	0.886064	1	1122	1058	0
hsa-miR-548e	0.1171	7.62159	0.818861	1	602	639	0
hsa-miR-548f	-0.512153	-0.0584023	0.162585	1	2	4	0
hsa-miR-548g-3p	0.991862	-5.16237	1	1	0	0	0
hsa-miR-548g-5p	-0.264692	-0.89609	0.896274	1	2	2	0
hsa-miR-548h-3p	-0.717258	-3.22129	0.476321	1	0	0	0
hsa-miR-548h-5p	-1.21625	-4.71909	0.340903	1	0	0	0
hsa-miR-548i	1.27014	-1.09419	0.00407328	0.153427	2	1	0
hsa-miR-548j	-0.175157	4.26501	0.539484	1	56	68	0
hsa-miR-548k	-0.223624	2.78876	0.498108	1	20	25	0
hsa-miR-548l	0.0756205	1.8939	0.967809	1	12	11	0
hsa-miR-548n	0.0540457	1.62602	0.752119	1	10	9	0
hsa-miR-548o-3p	0.371867	4.68561	0.642318	1	84	71	0
hsa-miR-548o-5p	-0.00735535	2.42762	0.762499	1	16	18	0
hsa-miR-548p	0.32994	0.0302792	0.512589	1	3	3	0
hsa-miR-548q	-0.155897	1.40836	0.126678	1	7	12	0
hsa-miR-548s	-0.00428531	-0.468811	0.726224	1	2	2	0
hsa-miR-548t-3p	-0.620331	1.62726	0.175517	1	8	13	0
hsa-miR-548t-5p	0.973248	-2.05549	0.291804	1	1	0	0
hsa-miR-548u	-0.943935	-2.02373	0.214557	1	1	1	0
hsa-miR-548v	2.18691	-2.85965	0.062485	0.784534	1	0	0
hsa-miR-548w	0.106519	-4.21293	1	1	0	0	0
hsa-miR-548x-3p	4.03611	-5.09574	0.370042	1	0	0	0
hsa-miR-548x-5p	-0.264692	-0.89609	0.896274	1	2	2	0
hsa-miR-548y	-1.21625	-4.62119	0.521057	1	0	0	0
hsa-miR-548z	-0.717258	-3.22129	0.476321	1	0	0	0
hsa-miR-549	0.231177	-1.29407	1	1	1	1	0
hsa-miR-550a-3-5p	0.253633	6.73875	0.766546	1	343	308	0
hsa-miR-550a-3p	-2.33358	-0.888296	4.24968e-05	0.00680302	1	3	0
hsa-miR-550a-5p	0.314878	6.52124	0.639707	1	299	254	0
hsa-miR-550b-2-5p	0.211063	-0.528473	0.523135	1	2	2	0
hsa-miR-550b-3p	3.35661	-5.81032	0.709824	1	0	0	0
hsa-miR-551a	0.252333	-0.0503336	0.094862	0.917946	4	2	0
hsa-miR-551b-3p	3.736	-5.47583	0.709824	1	0	0	0
hsa-miR-551b-5p	1.22381	-2.16419	0.273762	1	1	0	0
hsa-miR-552	-0.993677	-1.25598	0.0573335	0.757297	1	2	0
hsa-miR-556-3p	-0.480461	0.504743	0.295476	1	4	5	0
hsa-miR-556-5p	-0.388175	4.0868	0.484296	1	49	61	0
hsa-miR-5571-3p	2.40565	-2.95368	0.0477706	0.717516	1	0	0
hsa-miR-5580-5p	-2.74414	-7.42632	0.595745	1	0	0	0
hsa-miR-5581-3p	0.073377	-1.7264	0.837255	1	1	1	0
hsa-miR-5581-5p	2.02896	-7.4026	1	1	0	0	0
hsa-miR-5582-3p	0.19569	0.141031	0.663457	1	4	3	0
hsa-miR-5583-3p	0.160961	0.00226757	0.546018	1	3	3	0
hsa-miR-5583-5p	0.103756	-4.79218	1	1	0	0	0
hsa-miR-5584-5p	-0.280705	0.53344	0.358944	1	4	6	0
hsa-miR-5585-3p	-0.367658	-2.25363	1	1	1	1	0
hsa-miR-5586-3p	-0.853066	-3.91981	0.410791	1	0	0	0
hsa-miR-5586-5p	-0.440447	-2.59288	0.594595	1	0	1	0
hsa-miR-5587-3p	1.61467	-3.77991	0.447145	1	0	0	0
hsa-miR-5587-5p	-0.71518	-6.40725	1	1	0	0	0
hsa-miR-5588-3p	0.551966	-3.46815	0.770664	1	0	0	0
hsa-miR-5588-5p	0.940818	0.326072	0.0729955	0.84137	5	2	0
hsa-miR-5589-3p	1.00363	-1.98904	0.163913	1	1	0	0
hsa-miR-5589-5p	0.480253	0.174112	0.700087	1	4	3	0
hsa-miR-559	2.02896	-7.39694	1	1	0	0	0
hsa-miR-5590-3p	0.652168	-4.39149	0.699889	1	0	0	0
hsa-miR-5590-5p	4.84449	-4.17258	0.109173	0.94469	0	0	0
hsa-miR-5591-5p	2.38069	-3.72312	0.478214	1	0	0	0
hsa-miR-561-3p	-0.79184	-5.37297	0.692583	1	0	0	0
hsa-miR-561-5p	-0.428639	0.166145	0.549634	1	3	4	0
hsa-miR-5680	-0.593206	-1.32567	0.773031	1	1	1	0
hsa-miR-5681b	2.02896	-7.41201	1	1	0	0	0
hsa-miR-5683	0.068587	1.53263	0.866269	1	9	9	0
hsa-miR-5684	-0.782183	-2.31757	0.47221	1	1	1	0
hsa-miR-5690	-1.7034	-2.75886	0.0188448	0.414096	0	1	0
hsa-miR-5691	3.21326	-1.82469	0.00037327	0.0311762	1	0	0
hsa-miR-5694	-2.74414	-7.4315	0.595745	1	0	0	0
hsa-miR-5695	-0.431899	2.09731	0.0876498	0.887588	11	19	0
hsa-miR-5696	0.361954	-1.99753	0.893485	1	1	1	0
hsa-miR-5697	-0.039398	0.270935	1	1	4	4	0
hsa-miR-5698	-0.0447546	-0.96443	0.594845	1	1	2	0
hsa-miR-5699	1.73948	-1.57284	0.0170933	0.405385	1	0	0
hsa-miR-570-3p	-0.570026	0.401394	0.0877885	0.887588	3	6	0
hsa-miR-570-5p	0.504289	-2.01428	0.417871	1	1	1	0
hsa-miR-5701	-2.74414	-7.43208	0.595745	1	0	0	0
hsa-miR-5703	-3.63225	-6.39331	0.185851	1	0	0	0
hsa-miR-5705	0.612472	-5.34825	1	1	0	0	0
hsa-miR-5706	-0.0126478	-3.27842	0.943506	1	0	0	0
hsa-miR-5708	4.28441	-4.79035	0.270056	1	0	0	0
hsa-miR-572	2.84041	-6.38207	0.994362	1	0	0	0
hsa-miR-573	-0.79184	-5.39054	1	1	0	0	0
hsa-miR-574-3p	0.105626	5.70001	0.553257	1	171	140	0
hsa-miR-574-5p	0.134546	6.33735	0.642393	1	264	224	0
hsa-miR-576-3p	0.193496	8.79866	0.216888	1	1225	1769	0
hsa-miR-576-5p	-0.514127	3.51362	0.27012	1	32	44	0
hsa-miR-577	-1.76776	1.47215	0.0109524	0.31878	6	14	0
hsa-miR-579	0.807598	0.000770302	0.0774211	0.84418	4	2	0
hsa-miR-580	-0.586609	3.00074	0.0852986	0.885722	21	35	0
hsa-miR-581	-0.450026	-0.194877	0.366505	1	2	3	0
hsa-miR-582-3p	-0.406525	4.5772	0.180714	1	65	97	0
hsa-miR-582-5p	-1.16381	3.07288	0.00725958	0.232427	19	43	0
hsa-miR-584-3p	0.019332	-0.338848	0.686946	1	3	2	0
hsa-miR-584-5p	0.0409824	10.7735	0.915714	1	5526	5273	0
hsa-miR-585	-4.1779	-5.84891	0.185851	1	0	0	0
hsa-miR-586	0.106519	-4.32492	1	1	0	0	0
hsa-miR-588	-0.0973848	-2.40143	1	1	1	1	0
hsa-miR-589-3p	-0.062495	1.21626	0.712618	1	7	8	0
hsa-miR-589-5p	0.0577393	6.71054	0.758686	1	318	346	0
hsa-miR-590-3p	-1.14461	2.53308	0.0104553	0.313823	13	29	0
hsa-miR-590-5p	-0.320195	0.513631	0.658912	1	4	5	0
hsa-miR-592	0.770593	2.0733	0.0142571	0.366709	16	7	0
hsa-miR-597	-0.445986	-1.91516	0.399875	1	1	1	0
hsa-miR-598	-0.294097	2.38488	0.560498	1	15	18	0
hsa-miR-599	-2.74414	-7.4315	0.595745	1	0	0	0
hsa-miR-600	1.05733	-1.73681	0.0645765	0.805529	1	0	0
hsa-miR-602	-3.63225	-6.41351	0.185851	1	0	0	0
hsa-miR-605	0.246052	-2.49738	0.850735	1	1	0	0
hsa-miR-607	-0.861411	-3.55344	0.334038	1	0	0	0
hsa-miR-609	2.84041	-6.3895	0.994362	1	0	0	0
hsa-miR-610	0.321375	1.964	0.655116	1	12	13	0
hsa-miR-612	0.106519	-4.14812	1	1	0	0	0
hsa-miR-615-3p	1.96531	2.71935	7.80154e-06	0.00197795	27	5	0
hsa-miR-615-5p	1.2611	0.0365379	0.0036916	0.153427	4	1	0
hsa-miR-616-3p	0.157017	1.63888	0.876677	1	10	9	0
hsa-miR-616-5p	-0.48204	1.50957	0.269338	1	8	11	0
hsa-miR-617	3.736	-5.45019	0.709824	1	0	0	0
hsa-miR-618	-0.554706	3.16874	0.322125	1	25	34	0
hsa-miR-622	-0.71518	-6.38697	1	1	0	0	0
hsa-miR-624-3p	-0.799808	-0.268424	0.123397	0.991825	2	3	0
hsa-miR-624-5p	-0.0885551	1.65404	0.989704	1	10	10	0
hsa-miR-625-3p	-0.00141041	6.21704	0.831214	1	237	219	0
hsa-miR-625-5p	-0.125198	5.07922	0.845295	1	104	109	0
hsa-miR-627	-0.113669	3.13843	0.451456	1	26	32	0
hsa-miR-628-3p	0.103978	4.22723	0.846216	1	60	55	0
hsa-miR-628-5p	-0.566911	2.62008	0.141568	1	16	25	0
hsa-miR-629-3p	-0.222296	-0.39398	0.642002	1	2	3	0
hsa-miR-629-5p	0.251574	9.56813	0.427138	1	2192	2768	0
hsa-miR-632	2.02896	-7.40007	1	1	0	0	0
hsa-miR-636	-0.0393642	-0.228769	0.788641	1	3	3	0
hsa-miR-641	-0.678621	3.37999	0.132634	1	28	43	0
hsa-miR-642a-3p	0.76086	4.43272	0.0958167	0.917946	77	44	0
hsa-miR-642a-5p	-0.949653	-2.1959	0.265611	1	1	1	0
hsa-miR-642b-3p	0.402378	-2.08923	0.559622	1	1	1	0
hsa-miR-642b-5p	-3.63225	-6.42701	0.595745	1	0	0	0
hsa-miR-643	-0.0798334	-0.354605	1	1	2	2	0
hsa-miR-644b-3p	-0.312572	0.172012	0.701137	1	3	4	0
hsa-miR-644b-5p	0.555187	2.07143	0.399803	1	14	11	0
hsa-miR-651	0.490429	6.92781	0.297919	1	416	293	0
hsa-miR-652-3p	-0.0939558	11.0252	0.309549	1	5875	7937	0
hsa-miR-652-5p	-0.343374	-0.0748523	0.54578	1	3	3	0
hsa-miR-653	1.93317	1.94786	2.57329e-05	0.00494329	16	3	0
hsa-miR-654-3p	0.220832	4.4196	0.947589	1	66	67	0
hsa-miR-654-5p	0.651339	4.79078	0.468151	1	92	72	0
hsa-miR-655	0.229289	1.14646	0.954619	1	7	7	0
hsa-miR-656	0.681972	2.63655	0.308524	1	21	15	0
hsa-miR-659-3p	-2.74414	-7.42539	0.595745	1	0	0	0
hsa-miR-659-5p	-0.165117	1.08686	0.376143	1	6	8	0
hsa-miR-660-3p	0.0639224	1.14836	0.962856	1	7	7	0
hsa-miR-660-5p	0.385328	7.02614	0.419184	1	437	332	0
hsa-miR-663a	0.109863	-2.99881	1	1	0	0	0
hsa-miR-663b	0.674047	-3.28713	0.493557	1	0	0	0
hsa-miR-664-3p	-0.600953	4.27455	0.235671	1	53	76	0
hsa-miR-664-5p	0.451979	7.03317	0.455759	1	437	339	0
hsa-miR-665	-1.10295	-1.0702	0.00093637	0.0597728	1	3	0
hsa-miR-668	0.256412	-2.04628	0.665338	1	1	1	0
hsa-miR-671-3p	-0.0684564	1.78158	0.875663	1	11	11	0
hsa-miR-671-5p	0.123609	5.68213	0.71869	1	166	146	0
hsa-miR-675-3p	1.27409	0.263707	0.0131048	0.344854	5	2	0
hsa-miR-675-5p	2.04255	0.725606	0.00460441	0.165247	6	2	0
hsa-miR-676-3p	0.80238	1.66682	0.0231438	0.449083	12	5	0
hsa-miR-676-5p	2.50277	-3.61893	0.0465582	0.717516	0	0	0
hsa-miR-7-1-3p	-0.309467	2.42838	0.829352	1	16	17	0
hsa-miR-7-2-3p	-2.74414	-7.42539	0.595745	1	0	0	0
hsa-miR-7-5p	0.0542983	11.8508	0.850284	1	11342	11876	0
hsa-miR-708-3p	0.0687502	-1.63327	0.550051	1	1	1	0
hsa-miR-708-5p	0.873731	0.617994	0.118406	0.978034	6	3	0
hsa-miR-720	-0.181424	3.67582	0.648414	1	38	43	0
hsa-miR-744-3p	-0.489162	1.35158	0.229841	1	7	10	0
hsa-miR-744-5p	-0.0270495	9.25441	0.789888	1	1861	1997	0
hsa-miR-758	0.121965	1.87484	0.586724	1	11	13	0
hsa-miR-760	-0.218121	6.39291	0.900018	1	260	267	0
hsa-miR-761	2.84041	-6.37388	0.994362	1	0	0	0
hsa-miR-765	1.17344	0.372908	0.144293	1	5	3	0
hsa-miR-766-3p	-0.579274	3.15804	0.104122	0.93905	23	38	0
hsa-miR-766-5p	0.15429	3.57768	0.820564	1	38	35	0
hsa-miR-767-3p	-6.77213	-3.13332	4.44078e-07	0.000426537	0	1	0
hsa-miR-767-5p	0.672319	-1.04167	0.758521	1	2	1	0
hsa-miR-769-3p	0.103793	0.569244	0.99713	1	5	5	0
hsa-miR-769-5p	-0.143726	8.52045	0.441315	1	1063	1333	0
hsa-miR-770-5p	2.02896	-7.45913	1	1	0	0	0
hsa-miR-802	-0.71518	-6.4142	1	1	0	0	0
hsa-miR-873-3p	0.689766	1.01476	0.384779	1	7	5	0
hsa-miR-873-5p	0.252464	2.81105	0.461777	1	23	18	0
hsa-miR-874	0.479501	5.00659	0.32343	1	110	78	0
hsa-miR-876-3p	-0.414268	-0.873016	0.49477	1	1	2	0
hsa-miR-876-5p	-0.633732	-2.84783	0.422358	1	0	1	0
hsa-miR-877-3p	0.991862	-5.01572	0.869973	1	0	0	0
hsa-miR-877-5p	0.278589	5.51882	0.400702	1	154	116	0
hsa-miR-885-3p	0.758025	2.65096	0.106313	0.94469	23	13	0
hsa-miR-885-5p	0.529274	3.94901	0.0361552	0.607227	57	28	0
hsa-miR-887	-0.293689	2.73142	0.568281	1	22	18	0
hsa-miR-888-5p	-2.14893	-5.44858	0.436563	1	0	0	0
hsa-miR-889	0.275688	4.98658	0.991956	1	99	97	0
hsa-miR-890	-2.74414	-7.4315	0.595745	1	0	0	0
hsa-miR-891a	0.652168	-4.46737	0.869973	1	0	0	0
hsa-miR-892a	2.02896	-7.41201	1	1	0	0	0
hsa-miR-892b	-3.63225	-6.43523	0.595745	1	0	0	0
hsa-miR-9-3p	0.96821	7.21773	0.0115597	0.326609	560	236	0
hsa-miR-9-5p	0.352712	3.23956	0.25593	1	33	22	0
hsa-miR-92a-1-5p	0.214571	3.16986	0.67532	1	29	25	0
hsa-miR-92a-2-5p	0.430814	-1.18703	0.697916	1	2	1	0
hsa-miR-92a-3p	0.410659	13.0107	0.441721	1	27579	21262	0
hsa-miR-92b-5p	0.50646	4.2485	0.472207	1	63	50	0
hsa-miR-93-3p	-0.0606767	6.03727	0.494369	1	192	234	0
hsa-miR-93-5p	-0.061433	11.4218	0.842318	1	8416	8840	0
hsa-miR-933	0.136565	1.16603	0.901522	1	7	7	0
hsa-miR-934	3.68827e-05	3.70709	0.0757715	0.84137	47	26	0
hsa-miR-935	-0.965448	-2.45821	0.452215	1	0	1	0
hsa-miR-936	2.84041	-6.402	0.994362	1	0	0	0
hsa-miR-937	-1.22768	-0.498029	0.0982225	0.924928	2	3	0
hsa-miR-939	0.206995	3.00093	0.940043	1	25	25	0
hsa-miR-940	0.19404	0.579869	0.450876	1	5	4	0
hsa-miR-941	-0.321996	6.16302	0.416789	1	206	262	0
hsa-miR-942	-0.445944	4.6249	0.324484	1	70	93	0
hsa-miR-943	-0.275634	-5.05238	0.927037	1	0	0	0
hsa-miR-944	0.96281	-1.08511	0.167401	1	2	1	0
hsa-miR-95	0.483883	5.85821	0.0531155	0.741117	211	109	0
hsa-miR-96-3p	-0.292995	-3.43875	1	1	0	0	0
hsa-miR-96-5p	-0.34453	5.87099	0.196798	1	160	235	0
hsa-miR-98	-0.102521	10.3008	0.861524	1	3879	4043	0
hsa-miR-99a-3p	-0.148992	-1.68844	0.764575	1	1	1	0
hsa-miR-99a-5p	0.242026	10.0533	0.44596	1	3549	2742	0
hsa-miR-99b-3p	0.167842	5.82541	0.392374	1	191	143	0
hsa-miR-99b-5p	0.417764	9.03329	0.2952	1	1790	1259	0
