# Supplementary material for: Metastatic breast cancer cells overexpress and secrete miR-218 to regulate type I collagen deposition by osteoblasts
Source: Breast Cancer Res. 2018 Oct 22;20:127. doi: 10.1186/s13058-018-1059-y (PMC6198446; doi:10.1186/s13058-018-1059-y)
Supplement: Supplementary file 4 — Table S4. Cellular and EV miRNAs detected in MDA-231-bone and parental MDA-231 cells. (XLSX 128 kb) [file 13058_2018_1059_MOESM4_ESM.xlsx]

## Sheet: miRNAs in EV
Gene Name	logFC	logConc	P Value	FDR	Normalized Counts -MDA-231-bone EV	Normalized Counts -MDA-231 EV	significant
hsa-miR-100	1.75524	-4.53629	0	0	16393	4856	1
hsa-let-7a	1.58969	-5.94629	1.33712e-213	4.90279e-211	5825	1935	1
hsa-miR-125b	1.9872	-7.36135	3.27549e-124	9.00759e-122	2507	632	1
hsa-miR-27a	2.16046	-8.04965	5.60474e-91	1.02754e-88	1652	370	1
hsa-miR-148a	-1.77062	-8.2976	7.21161e-70	1.13325e-67	356	1215	1
hsa-miR-27b	1.07971	-6.59538	7.02402e-66	9.65802e-64	3113	1473	1
hsa-miR-886-5p	-3.10048	-10.314	2.62908e-61	3.21331e-59	55	476	1
hsa-miR-24	1.49485	-8.36124	5.25974e-37	5.25974e-35	1057	375	1
hsa-miR-222	1.34825	-8.36265	1.16696e-30	1.06971e-28	1003	394	1
hsa-miR-22	1.12817	-7.97019	1.44644e-28	1.22391e-26	1220	559	1
hsa-miR-186	-1.06121	-8.14485	5.18906e-27	4.07712e-25	506	1057	1
hsa-miR-23b	1.43781	-8.78736	5.20336e-26	3.57731e-24	771	285	1
hsa-miR-200c	-1.01453	-8.11405	5.23086e-25	3.38468e-23	526	1062	1
hsa-miR-1246	-1.58767	-9.87125	1.39688e-19	7.68284e-18	127	383	1
hsa-miR-218	2.39831	-10.6856	5.37223e-19	2.81403e-17	289	55	1
hsa-let-7d	1.24981	-9.31501	1.92534e-14	9.20815e-13	501	211	1
hsa-miR-516a-5p	2.85941	-11.777	4.35501e-13	1.99605e-11	159	22	1
hsa-miR-24-2*	-1.65569	-10.677	7.39947e-13	3.25577e-11	71	225	1
hsa-let-7c	1.66608	-12.2037	0.000203789	0.0054675	78	25	1
hsa-miR-99a	1.04355	-10.93	0.000367771	0.00919428	152	74	1
hsa-miR-374b	1.23555	-11.7816	0.00136995	0.0284328	90	38	1
hsa-miR-138	1.41646	-12.1765	0.00171053	0.0342106	73	27	1
hsa-miR-452	-1.09102	-11.8942	0.00318868	0.0626348	37	79	1
hsa-miR-455-5p	1.42545	-12.494	0.005573	0.0988758	59	22	1
hsa-miR-181a*	1.3195	-12.225	0.00589017	0.102844	68	27	1
hsa-miR-31	-1.18926	-12.409	0.00762052	0.127009	25	58	1
hsa-miR-28-5p	1.04873	-12.3604	0.0315481	0.403522	57	27	1
hsa-miR-21	0.274595	-0.801811	1.837e-244	1.01035e-241	130611	107974	0
hsa-miR-146a	0.718514	-4.54823	1.17249e-121	2.57948e-119	11350	6898	0
hsa-miR-23a	0.865128	-6.24081	5.24072e-55	5.76479e-53	3695	2028	0
hsa-miR-1979	-0.610061	-6.48521	6.93443e-27	5.08525e-25	1870	2855	0
hsa-miR-30a	-0.463104	-5.90298	3.98217e-23	2.43355e-21	2947	4062	0
hsa-let-7f	0.405616	-5.47056	2.55654e-22	1.4801e-20	5374	4057	0
hsa-let-7g	0.410072	-6.17989	1.4168e-14	7.08398e-13	3292	2477	0
hsa-miR-181a	0.859925	-8.57707	6.15894e-12	2.60571e-10	730	402	0
hsa-miR-30e	-0.622582	-7.885	1.62826e-11	6.63366e-10	706	1087	0
hsa-miR-182	-0.606258	-7.92487	9.71461e-11	3.69812e-09	690	1051	0
hsa-miR-20a	0.244852	-5.20392	9.74959e-11	3.69812e-09	6114	5160	0
hsa-miR-1975	0.64893	-8.56935	1.53078e-07	5.61286e-06	682	435	0
hsa-miR-221	0.627136	-8.51809	2.05131e-07	7.27882e-06	702	454	0
hsa-miR-92a	0.560885	-8.22582	3.25727e-07	1.11969e-05	840	569	0
hsa-miR-183	-0.722425	-9.37809	2.68855e-06	8.96182e-05	242	400	0
hsa-let-7b	0.59096	-8.64443	2.91889e-06	9.44347e-05	635	422	0
hsa-miR-17	0.390181	-7.56453	5.67344e-06	0.000178308	1252	955	0
hsa-miR-10a	0.986714	-10.1898	6.09177e-06	0.000186137	249	126	0
hsa-miR-142-3p	-0.708164	-9.7028	4.56441e-05	0.00135699	194	318	0
hsa-miR-106b	0.585488	-9.17249	0.000107075	0.00309955	439	293	0
hsa-miR-151-5p	0.374877	-7.93711	0.000143878	0.0040581	962	742	0
hsa-miR-105	36.6318	-31.7001	0.000156522	0.00430435	19	0	0
hsa-miR-16	0.536072	-9.05602	0.000242318	0.00634644	468	323	0
hsa-miR-584	3.58639	-14.4135	0.000346001	0.00885119	33	3	0
hsa-miR-425	-0.35324	-8.09792	0.000415755	0.0101629	668	854	0
hsa-miR-125b-1*	2.50957	-13.367	0.000440285	0.0105286	47	8	0
hsa-miR-26a	0.272507	-7.29896	0.000549895	0.0128699	1445	1196	0
hsa-miR-30d	-0.332541	-7.95934	0.000591376	0.0135524	741	934	0
hsa-miR-19b	-0.49806	-9.18894	0.000645073	0.0144812	298	422	0
hsa-miR-29b	2.35506	-13.4442	0.000898047	0.0193696	42	8	0
hsa-miR-423-3p	-0.549049	-9.52703	0.00089305	0.0193696	232	340	0
hsa-miR-29a	0.875047	-10.815	0.00121655	0.0257348	156	85	0
hsa-miR-361-5p	0.705706	-10.21	0.00151427	0.0308462	223	137	0
hsa-miR-181b	0.513415	-9.59244	0.00376509	0.0726597	320	225	0
hsa-miR-99b	0.548168	-9.84515	0.00397511	0.0753901	272	186	0
hsa-miR-200b	-0.477815	-9.52674	0.00406783	0.0758408	238	331	0
hsa-let-7e	0.69657	-10.4661	0.00419144	0.0768431	186	115	0
hsa-miR-191	0.368796	-8.70037	0.00463545	0.0835901	565	438	0
hsa-miR-19a	-0.496754	-9.81122	0.00615298	0.105754	194	274	0
hsa-miR-429	35.9039	-32.0641	0.00738525	0.124981	12	0	0
hsa-miR-374a	0.627821	-10.4009	0.00796544	0.130776	190	123	0
hsa-miR-30b	0.78673	-11.0584	0.0090154	0.145837	127	74	0
hsa-miR-126*	1.73839	-13.3375	0.0119281	0.170402	36	11	0
hsa-miR-190	-1.99858	-14.206	0.0118179	0.170402	5	22	0
hsa-miR-518e*	35.3633	-32.3344	0.0117188	0.170402	8	0	0
hsa-miR-519a*	35.3633	-32.3344	0.0117188	0.170402	8	0	0
hsa-miR-519b-5p	35.3633	-32.3344	0.0117188	0.170402	8	0	0
hsa-miR-519c-5p	35.3633	-32.3344	0.0117188	0.170402	8	0	0
hsa-miR-522*	35.3633	-32.3344	0.0117188	0.170402	8	0	0
hsa-miR-523*	35.3633	-32.3344	0.0117188	0.170402	8	0	0
hsa-miR-664	-1.49043	-13.367	0.011331	0.170402	12	33	0
hsa-miR-205	-0.713846	-11.1042	0.0121382	0.171179	73	121	0
hsa-miR-21*	-0.588199	-10.5466	0.0150197	0.208094	113	170	0
hsa-miR-411	-1.07539	-12.5745	0.0151341	0.208094	23	49	0
hsa-miR-27b*	1.19257	-12.6104	0.0213832	0.290389	50	22	0
hsa-miR-494	-0.994003	-12.3114	0.0265168	0.355714	29	58	0
hsa-miR-148b	-0.327293	-9.2206	0.0298104	0.395078	310	389	0
hsa-miR-20b	-4.49043	-16.867	0.03125	0.403522	0	8	0
hsa-miR-30d*	-3.49043	-16.367	0.03125	0.403522	1	8	0
hsa-miR-125a-5p	0.230611	-8.2459	0.0334061	0.412884	739	630	0
hsa-miR-223	-1.13993	-12.8698	0.0328391	0.412884	19	41	0
hsa-miR-32	1.34246	-13.2135	0.033144	0.412884	35	14	0
hsa-let-7a-2*	35.0738	-32.4791	0.0390625	0.467052	7	0	0
hsa-miR-139-5p	1.59703	-13.8232	0.0384773	0.467052	25	8	0
hsa-miR-767-5p	35.0738	-32.4791	0.0390625	0.467052	7	0	0
hsa-miR-652	1.15754	-12.8206	0.0443709	0.524817	43	19	0
hsa-miR-126	0.857035	-11.9708	0.0450517	0.527201	69	38	0
hsa-miR-101	0.243236	-8.63387	0.0483051	0.559322	567	479	0
hsa-miR-30c	0.282426	-9.0102	0.0491547	0.563231	443	364	0
hsa-miR-424	0.704588	-11.6065	0.0504479	0.572089	85	52	0
hsa-miR-106a	0.803485	-12.1045	0.0549088	0.598017	62	36	0
hsa-miR-142-5p	0.75987	-11.8268	0.0541708	0.598017	74	44	0
hsa-miR-194	0.725509	-11.674	0.0549019	0.598017	81	49	0
hsa-miR-455-3p	1.36132	-13.526	0.054076	0.598017	28	11	0
hsa-miR-1274b	1.14516	-12.8268	0.0568147	0.612707	42	19	0
hsa-miR-378	-0.272569	-9.13353	0.0606965	0.648215	335	405	0
hsa-miR-543	-2.90547	-16.6594	0.0625	0.661058	1	6	0
hsa-miR-625	2.55397	-14.9297	0.0639147	0.669582	16	3	0
hsa-miR-451	-0.416966	-10.3491	0.0649388	0.673893	137	184	0
hsa-miR-98	0.307677	-9.48301	0.0679144	0.698185	322	260	0
hsa-miR-130a	1.16492	-13.3023	0.0703942	0.7104	31	14	0
hsa-miR-17*	34.9914	-32.5204	0.0703125	0.7104	6	0	0
hsa-miR-92b	0.914713	-12.7493	0.0763692	0.763692	41	22	0
hsa-miR-150	2.34246	-15.0355	0.0783539	0.77648	14	3	0
hsa-miR-135b	-1.183	-13.4763	0.0801433	0.787122	12	27	0
hsa-miR-15b*	2.04873	-15.1823	0.0962524	0.928752	11	3	0
hsa-miR-7	-0.192332	-8.42635	0.0958733	0.928752	563	643	0
hsa-miR-34c-5p	1.76696	-14.3232	0.0987371	0.944442	19	6	0
hsa-miR-140-5p	0.688059	-12.0553	0.104613	0.99202	62	38	0
hsa-let-7a*	-1.09811	-14.1708	0.189247	1	8	17	0
hsa-let-7b*	34.3633	-32.8344	0.375	1	4	0	0
hsa-let-7c*	0	-50.0161	1	1	0	0	0
hsa-let-7d*	1.07639	-13.3466	0.152408	1	29	14	0
hsa-let-7e*	32.4889	-33.7716	1	1	1	0	0
hsa-let-7f-1*	0.0945341	-16.1594	1	1	3	3	0
hsa-let-7f-2*	0	-50.0161	1	1	0	0	0
hsa-let-7g*	0	-50.0161	1	1	0	0	0
hsa-let-7i	-0.049673	-5.5337	0.238667	1	4393	4547	0
hsa-let-7i*	33.7112	-33.1604	0.125	1	2	0	0
hsa-miR-1	-1.58354	-14.9985	0.145996	1	4	11	0
hsa-miR-100*	33.2258	-33.4031	0.25	1	2	0	0
hsa-miR-101*	31.9039	-34.0641	1	1	1	0	0
hsa-miR-103	0.0825241	-6.25105	0.131158	1	2797	2642	0
hsa-miR-103-2*	32.4889	-33.7716	1	1	1	0	0
hsa-miR-103-as	0	-50.0161	1	1	0	0	0
hsa-miR-105*	30.9039	-34.5641	1	1	0	0	0
hsa-miR-106a*	30.9039	-34.5641	1	1	0	0	0
hsa-miR-106b*	0.575661	-13.3339	0.371298	1	24	17	0
hsa-miR-107	0.849422	-13.782	0.310505	1	20	11	0
hsa-miR-10a*	-0.905466	-15.0745	0.548828	1	4	8	0
hsa-miR-10b	-0.484002	-11.6413	0.174205	1	55	77	0
hsa-miR-10b*	30.9039	-34.5641	1	1	0	0	0
hsa-miR-1178	0	-50.0161	1	1	0	0	0
hsa-miR-1179	0	-50.0161	1	1	0	0	0
hsa-miR-1180	34.4889	-32.7716	0.21875	1	4	0	0
hsa-miR-1181	0	-50.0161	1	1	0	0	0
hsa-miR-1182	0	-50.0161	1	1	0	0	0
hsa-miR-1183	0	-50.0161	1	1	0	0	0
hsa-miR-1184	0	-50.0161	1	1	0	0	0
hsa-miR-1185	0	-50.0161	1	1	0	0	0
hsa-miR-1193	0	-50.0161	1	1	0	0	0
hsa-miR-1197	0	-50.0161	1	1	0	0	0
hsa-miR-1200	0	-50.0161	1	1	0	0	0
hsa-miR-1201	0	-50.0161	1	1	0	0	0
hsa-miR-1202	0	-50.0161	1	1	0	0	0
hsa-miR-1203	0	-50.0161	1	1	0	0	0
hsa-miR-1204	0	-50.0161	1	1	0	0	0
hsa-miR-1205	0	-50.0161	1	1	0	0	0
hsa-miR-1206	0	-50.0161	1	1	0	0	0
hsa-miR-1207-3p	0	-50.0161	1	1	0	0	0
hsa-miR-1207-5p	0	-50.0161	1	1	0	0	0
hsa-miR-1208	0	-50.0161	1	1	0	0	0
hsa-miR-122	-0.1685	-13.706	1	1	15	17	0
hsa-miR-122*	30.9039	-34.5641	1	1	0	0	0
hsa-miR-1224-3p	0	-50.0161	1	1	0	0	0
hsa-miR-1224-5p	0	-50.0161	1	1	0	0	0
hsa-miR-1225-3p	0	-50.0161	1	1	0	0	0
hsa-miR-1225-5p	0	-50.0161	1	1	0	0	0
hsa-miR-1226	30.9039	-34.5641	1	1	0	0	0
hsa-miR-1226*	32.4889	-33.7716	1	1	1	0	0
hsa-miR-1227	30.9039	-34.5641	1	1	0	0	0
hsa-miR-1228	0	-50.0161	1	1	0	0	0
hsa-miR-1228*	30.9039	-34.5641	1	1	0	0	0
hsa-miR-1229	30.9039	-34.5641	1	1	0	0	0
hsa-miR-1231	0	-50.0161	1	1	0	0	0
hsa-miR-1233	0	-50.0161	1	1	0	0	0
hsa-miR-1234	0	-50.0161	1	1	0	0	0
hsa-miR-1236	0	-50.0161	1	1	0	0	0
hsa-miR-1237	0	-50.0161	1	1	0	0	0
hsa-miR-1238	0	-50.0161	1	1	0	0	0
hsa-miR-124	0	-50.0161	1	1	0	0	0
hsa-miR-124*	0	-50.0161	1	1	0	0	0
hsa-miR-1243	0	-50.0161	1	1	0	0	0
hsa-miR-1244	30.9039	-34.5641	1	1	0	0	0
hsa-miR-1245	0	-50.0161	1	1	0	0	0
hsa-miR-1247	0	-50.0161	1	1	0	0	0
hsa-miR-1248	-0.583538	-16.4985	1	1	2	3	0
hsa-miR-1249	0	-50.0161	1	1	0	0	0
hsa-miR-1250	0	-50.0161	1	1	0	0	0
hsa-miR-1251	0	-50.0161	1	1	0	0	0
hsa-miR-1252	0	-50.0161	1	1	0	0	0
hsa-miR-1253	0	-50.0161	1	1	0	0	0
hsa-miR-1254	-2.90547	-17.6594	1	1	0	3	0
hsa-miR-1255a	0	-50.0161	1	1	0	0	0
hsa-miR-1255b	0	-50.0161	1	1	0	0	0
hsa-miR-1256	0	-50.0161	1	1	0	0	0
hsa-miR-1257	0	-50.0161	1	1	0	0	0
hsa-miR-1258	0	-50.0161	1	1	0	0	0
hsa-miR-1259	-0.26161	-14.3375	1	1	9	11	0
hsa-miR-125a-3p	-0.446034	-15.4297	1	1	4	6	0
hsa-miR-125b-2*	0.901889	-15.7558	1	1	5	3	0
hsa-miR-1260	0	-50.0161	1	1	0	0	0
hsa-miR-1260b	0	-50.0161	1	1	0	0	0
hsa-miR-1261	0	-50.0161	1	1	0	0	0
hsa-miR-1262	0	-50.0161	1	1	0	0	0
hsa-miR-1263	0	-50.0161	1	1	0	0	0
hsa-miR-1264	0	-50.0161	1	1	0	0	0
hsa-miR-1265	0	-50.0161	1	1	0	0	0
hsa-miR-1266	-33.8094	-33.1114	0.5	1	0	3	0
hsa-miR-1267	30.9039	-34.5641	1	1	0	0	0
hsa-miR-1268	33.2258	-33.4031	0.25	1	2	0	0
hsa-miR-1269	0	-50.0161	1	1	0	0	0
hsa-miR-1270	-1.1685	-15.206	0.34375	1	4	8	0
hsa-miR-1271	0	-50.0161	1	1	0	0	0
hsa-miR-1272	0	-50.0161	1	1	0	0	0
hsa-miR-1273	0	-50.0161	1	1	0	0	0
hsa-miR-1273c	0	-50.0161	1	1	0	0	0
hsa-miR-1273d	0	-50.0161	1	1	0	0	0
hsa-miR-127-3p	1.6795	-15.367	0.42395	1	9	3	0
hsa-miR-1274a	30.9039	-34.5641	1	1	0	0	0
hsa-miR-1275	0	-50.0161	1	1	0	0	0
hsa-miR-127-5p	-1.90547	-17.1594	1	1	1	3	0
hsa-miR-1276	0	-50.0161	1	1	0	0	0
hsa-miR-1277	32.9039	-33.5641	0.5	1	1	0	0
hsa-miR-1278	31.9039	-34.0641	1	1	1	0	0
hsa-miR-1279	0	-50.0161	1	1	0	0	0
hsa-miR-128	0.592785	-12.5884	0.248046	1	41	27	0
hsa-miR-1280	33.7112	-33.1604	0.125	1	2	0	0
hsa-miR-1281	0	-50.0161	1	1	0	0	0
hsa-miR-1282	0	-50.0161	1	1	0	0	0
hsa-miR-1283	2.13893	-15.1372	0.167068	1	12	3	0
hsa-miR-1284	-33.8094	-33.1114	0.5	1	0	3	0
hsa-miR-1285	0	-50.0161	1	1	0	0	0
hsa-miR-1286	0	-50.0161	1	1	0	0	0
hsa-miR-1287	32.4889	-33.7716	1	1	1	0	0
hsa-miR-1288	0	-50.0161	1	1	0	0	0
hsa-miR-1289	30.9039	-34.5641	1	1	0	0	0
hsa-miR-129*	0	-50.0161	1	1	0	0	0
hsa-miR-1290	0	-50.0161	1	1	0	0	0
hsa-miR-1291	30.9039	-34.5641	1	1	0	0	0
hsa-miR-1292	-1.90547	-17.1594	1	1	1	3	0
hsa-miR-1293	0	-50.0161	1	1	0	0	0
hsa-miR-129-3p	31.9039	-34.0641	1	1	1	0	0
hsa-miR-1294	0	-50.0161	1	1	0	0	0
hsa-miR-1295	0	-50.0161	1	1	0	0	0
hsa-miR-129-5p	33.2258	-33.4031	0.25	1	2	0	0
hsa-miR-1296	-0.583538	-16.4985	1	1	2	3	0
hsa-miR-1297	0	-50.0161	1	1	0	0	0
hsa-miR-1298	0	-50.0161	1	1	0	0	0
hsa-miR-1299	31.9039	-34.0641	1	1	1	0	0
hsa-miR-1301	33.9039	-33.0641	0.625	1	3	0	0
hsa-miR-1302	0	-50.0161	1	1	0	0	0
hsa-miR-1303	0.0945341	-16.1594	1	1	3	3	0
hsa-miR-1304	31.9039	-34.0641	1	1	1	0	0
hsa-miR-1305	0	-50.0161	1	1	0	0	0
hsa-miR-1306	-33.8094	-33.1114	0.5	1	0	3	0
hsa-miR-1307	-0.30343	-12.5511	0.463818	1	31	38	0
hsa-miR-1308	-0.108999	-10.0133	0.614912	1	193	208	0
hsa-miR-130a*	0	-50.0161	1	1	0	0	0
hsa-miR-130b	1.26446	-14.5745	0.286279	1	13	6	0
hsa-miR-130b*	1.79497	-15.3092	0.301758	1	9	3	0
hsa-miR-132	1.09453	-14.6594	0.503445	1	12	6	0
hsa-miR-132*	33.2258	-33.4031	0.25	1	2	0	0
hsa-miR-1321	0	-50.0161	1	1	0	0	0
hsa-miR-1322	0	-50.0161	1	1	0	0	0
hsa-miR-1323	0	-50.0161	1	1	0	0	0
hsa-miR-1324	0	-50.0161	1	1	0	0	0
hsa-miR-133a	30.9039	-34.5641	1	1	0	0	0
hsa-miR-133b	0	-50.0161	1	1	0	0	0
hsa-miR-134	0	-50.0161	1	1	0	0	0
hsa-miR-135a	0	-50.0161	1	1	0	0	0
hsa-miR-135a*	0	-50.0161	1	1	0	0	0
hsa-miR-135b*	32.4889	-33.7716	1	1	1	0	0
hsa-miR-136	-1.3205	-16.867	1	1	1	3	0
hsa-miR-136*	-1.90547	-17.1594	1	1	1	3	0
hsa-miR-137	-0.320503	-16.367	1	1	2	3	0
hsa-miR-138-1*	34.0738	-32.9791	0.375	1	3	0	0
hsa-miR-138-2*	0	-50.0161	1	1	0	0	0
hsa-miR-139-3p	31.9039	-34.0641	1	1	1	0	0
hsa-miR-140-3p	-0.040717	-9.76763	0.854101	1	234	241	0
hsa-miR-141	0.181997	-15.1157	1	1	6	6	0
hsa-miR-141*	0	-50.0161	1	1	0	0	0
hsa-miR-143	0.126243	-10.6517	0.621884	1	134	123	0
hsa-miR-143*	31.9039	-34.0641	1	1	1	0	0
hsa-miR-144	0.3863	-11.1556	0.222168	1	104	79	0
hsa-miR-144*	-0.290756	-12.3521	0.494382	1	36	44	0
hsa-miR-145	-0.583538	-16.4985	1	1	2	3	0
hsa-miR-145*	-2.3205	-16.367	0.375	1	1	6	0
hsa-miR-1468	0	-50.0161	1	1	0	0	0
hsa-miR-1469	0	-50.0161	1	1	0	0	0
hsa-miR-146a*	0	-50.0161	1	1	0	0	0
hsa-miR-146b-3p	30.9039	-34.5641	1	1	0	0	0
hsa-miR-146b-5p	-0.391842	-11.1547	0.170972	1	79	104	0
hsa-miR-147	0	-50.0161	1	1	0	0	0
hsa-miR-1470	0	-50.0161	1	1	0	0	0
hsa-miR-1471	0	-50.0161	1	1	0	0	0
hsa-miR-147b	34.3633	-32.8344	0.375	1	4	0	0
hsa-miR-148a*	-0.905466	-16.6594	1	1	1	3	0
hsa-miR-148b*	0.264459	-16.0745	1	1	3	3	0
hsa-miR-149	33.2258	-33.4031	0.25	1	2	0	0
hsa-miR-149*	0	-50.0161	1	1	0	0	0
hsa-miR-150*	0	-50.0161	1	1	0	0	0
hsa-miR-151-3p	-0.199017	-9.29498	0.192737	1	308	353	0
hsa-miR-152	0.387316	-13.6911	0.607591	1	18	14	0
hsa-miR-153	31.9039	-34.0641	1	1	1	0	0
hsa-miR-1537	0	-50.0161	1	1	0	0	0
hsa-miR-1538	0	-50.0161	1	1	0	0	0
hsa-miR-1539	0	-50.0161	1	1	0	0	0
hsa-miR-154	0	-50.0161	1	1	0	0	0
hsa-miR-154*	0	-50.0161	1	1	0	0	0
hsa-miR-155	-1.3205	-14.545	0.210114	1	5	14	0
hsa-miR-155*	0	-50.0161	1	1	0	0	0
hsa-miR-15a	0.430817	-11.6694	0.231537	1	74	55	0
hsa-miR-15a*	0	-50.0161	1	1	0	0	0
hsa-miR-15b	0.157544	-12.3206	0.826405	1	43	38	0
hsa-miR-16-1*	0	-50.0161	1	1	0	0	0
hsa-miR-16-2*	0.237492	-13.503	0.871415	1	19	17	0
hsa-miR-181a-2*	0.264459	-16.0745	1	1	3	3	0
hsa-miR-181c	33.7112	-33.1604	0.125	1	2	0	0
hsa-miR-181c*	34.6043	-32.7139	0.21875	1	5	0	0
hsa-miR-181d	1.90189	-15.2558	0.210114	1	10	3	0
hsa-miR-182*	30.9039	-34.5641	1	1	0	0	0
hsa-miR-1825	0	-50.0161	1	1	0	0	0
hsa-miR-1826	-0.23761	-11.3713	0.465509	1	72	85	0
hsa-miR-1827	0	-50.0161	1	1	0	0	0
hsa-miR-183*	34.0738	-32.9791	0.375	1	3	0	0
hsa-miR-184	-33.8094	-33.1114	0.5	1	0	3	0
hsa-miR-185	0.0252714	-11.1941	1	1	89	88	0
hsa-miR-185*	30.9039	-34.5641	1	1	0	0	0
hsa-miR-186*	0	-50.0161	1	1	0	0	0
hsa-miR-187	0	-50.0161	1	1	0	0	0
hsa-miR-187*	0	-50.0161	1	1	0	0	0
hsa-miR-188-3p	0	-50.0161	1	1	0	0	0
hsa-miR-188-5p	30.9039	-34.5641	1	1	0	0	0
hsa-miR-18a	-0.193784	-9.42095	0.231692	1	282	323	0
hsa-miR-18a*	33.7112	-33.1604	0.125	1	2	0	0
hsa-miR-18b	32.4889	-33.7716	1	1	1	0	0
hsa-miR-18b*	0	-50.0161	1	1	0	0	0
hsa-miR-1908	0	-50.0161	1	1	0	0	0
hsa-miR-1909	0	-50.0161	1	1	0	0	0
hsa-miR-1909*	0	-50.0161	1	1	0	0	0
hsa-miR-190b	-1.90547	-16.1594	0.6875	1	1	6	0
hsa-miR-191*	30.9039	-34.5641	1	1	0	0	0
hsa-miR-1910	0	-50.0161	1	1	0	0	0
hsa-miR-1911	0	-50.0161	1	1	0	0	0
hsa-miR-1911*	0	-50.0161	1	1	0	0	0
hsa-miR-1912	0	-50.0161	1	1	0	0	0
hsa-miR-1913	0	-50.0161	1	1	0	0	0
hsa-miR-1914	0	-50.0161	1	1	0	0	0
hsa-miR-1914*	0	-50.0161	1	1	0	0	0
hsa-miR-1915	0	-50.0161	1	1	0	0	0
hsa-miR-1915*	0	-50.0161	1	1	0	0	0
hsa-miR-192	-0.084436	-12.342	1	1	39	41	0
hsa-miR-192*	0	-50.0161	1	1	0	0	0
hsa-miR-193a-3p	33.2258	-33.4031	0.25	1	2	0	0
hsa-miR-193a-5p	33.9039	-33.0641	0.625	1	3	0	0
hsa-miR-193b	0.316927	-14.4633	1	1	10	8	0
hsa-miR-193b*	0	-50.0161	1	1	0	0	0
hsa-miR-194*	0	-50.0161	1	1	0	0	0
hsa-miR-195	-1.3205	-16.867	1	1	1	3	0
hsa-miR-195*	0	-50.0161	1	1	0	0	0
hsa-miR-196a	34.7112	-32.6604	0.125	1	5	0	0
hsa-miR-196a*	0	-50.0161	1	1	0	0	0
hsa-miR-196b	0.264459	-16.0745	1	1	3	3	0
hsa-miR-196b*	0	-50.0161	1	1	0	0	0
hsa-miR-197	0.901889	-14.1708	0.442068	1	15	8	0
hsa-miR-1972	0	-50.0161	1	1	0	0	0
hsa-miR-1973	0	-50.0161	1	1	0	0	0
hsa-miR-1976	0	-50.0161	1	1	0	0	0
hsa-miR-198	0	-50.0161	1	1	0	0	0
hsa-miR-199a-3p	-0.49404	-11.8099	0.179671	1	49	69	0
hsa-miR-199a-5p	-1.05747	-14.4135	0.237885	1	7	14	0
hsa-miR-199b-3p	-0.49404	-11.8099	0.179671	1	49	69	0
hsa-miR-199b-5p	-1.68307	-15.4633	0.179688	1	2	8	0
hsa-miR-19a*	0	-50.0161	1	1	0	0	0
hsa-miR-19b-1*	0	-50.0161	1	1	0	0	0
hsa-miR-19b-2*	0	-50.0161	1	1	0	0	0
hsa-miR-200a	0.122015	-12.4453	0.908777	1	39	36	0
hsa-miR-200a*	32.4889	-33.7716	1	1	1	0	0
hsa-miR-200b*	32.9039	-33.5641	0.5	1	1	0	0
hsa-miR-200c*	0	-50.0161	1	1	0	0	0
hsa-miR-202	0	-50.0161	1	1	0	0	0
hsa-miR-202*	0	-50.0161	1	1	0	0	0
hsa-miR-203	1.41646	-15.4985	0.387695	1	7	3	0
hsa-miR-204	33.2258	-33.4031	0.25	1	2	0	0
hsa-miR-205*	0	-50.0161	1	1	0	0	0
hsa-miR-2052	0	-50.0161	1	1	0	0	0
hsa-miR-2053	0	-50.0161	1	1	0	0	0
hsa-miR-2054	0	-50.0161	1	1	0	0	0
hsa-miR-206	0	-50.0161	1	1	0	0	0
hsa-miR-208a	0	-50.0161	1	1	0	0	0
hsa-miR-208b	0	-50.0161	1	1	0	0	0
hsa-miR-20a*	0.679497	-14.867	0.803619	1	9	6	0
hsa-miR-20b*	0	-50.0161	1	1	0	0	0
hsa-miR-210	-0.320503	-15.367	1	1	4	6	0
hsa-miR-211	0	-50.0161	1	1	0	0	0
hsa-miR-2110	30.9039	-34.5641	1	1	0	0	0
hsa-miR-2113	0	-50.0161	1	1	0	0	0
hsa-miR-2114	0	-50.0161	1	1	0	0	0
hsa-miR-2114*	0	-50.0161	1	1	0	0	0
hsa-miR-2115	0	-50.0161	1	1	0	0	0
hsa-miR-2115*	0	-50.0161	1	1	0	0	0
hsa-miR-2116	0	-50.0161	1	1	0	0	0
hsa-miR-2116*	0	-50.0161	1	1	0	0	0
hsa-miR-2117	0	-50.0161	1	1	0	0	0
hsa-miR-212	30.9039	-34.5641	1	1	0	0	0
hsa-miR-214	31.9039	-34.0641	1	1	1	0	0
hsa-miR-214*	0	-50.0161	1	1	0	0	0
hsa-miR-215	33.7112	-33.1604	0.125	1	2	0	0
hsa-miR-216a	30.9039	-34.5641	1	1	0	0	0
hsa-miR-216b	30.9039	-34.5641	1	1	0	0	0
hsa-miR-217	-1.3205	-16.867	1	1	1	3	0
hsa-miR-218-1*	32.9039	-33.5641	0.5	1	1	0	0
hsa-miR-218-2*	0	-50.0161	1	1	0	0	0
hsa-miR-219-1-3p	31.9039	-34.0641	1	1	1	0	0
hsa-miR-219-2-3p	0	-50.0161	1	1	0	0	0
hsa-miR-219-5p	0	-50.0161	1	1	0	0	0
hsa-miR-22*	-1.3205	-15.282	0.34375	1	3	8	0
hsa-miR-220a	0	-50.0161	1	1	0	0	0
hsa-miR-220b	0	-50.0161	1	1	0	0	0
hsa-miR-220c	0	-50.0161	1	1	0	0	0
hsa-miR-221*	-0.34747	-11.6255	0.327123	1	58	74	0
hsa-miR-222*	0.153428	-13.545	0.867939	1	18	17	0
hsa-miR-223*	-1.3205	-16.867	1	1	1	3	0
hsa-miR-224	-0.12186	-11.1383	0.655734	1	88	96	0
hsa-miR-224*	-1.3205	-16.867	1	1	1	3	0
hsa-miR-2276	0	-50.0161	1	1	0	0	0
hsa-miR-2277	31.9039	-34.0641	1	1	1	0	0
hsa-miR-2278	30.9039	-34.5641	1	1	0	0	0
hsa-miR-2355	0	-50.0161	1	1	0	0	0
hsa-miR-23a*	-0.583538	-14.4985	0.629059	1	7	11	0
hsa-miR-23b*	31.9039	-34.0641	1	1	1	0	0
hsa-miR-24-1*	-0.098111	-16.2558	1	1	2	3	0
hsa-miR-25	0.0370486	-11.1882	0.881223	1	90	88	0
hsa-miR-25*	0.901889	-15.7558	1	1	5	3	0
hsa-miR-26a-1*	30.9039	-34.5641	1	1	0	0	0
hsa-miR-26a-2*	0	-50.0161	1	1	0	0	0
hsa-miR-26b	0.204486	-8.77354	0.124579	1	508	441	0
hsa-miR-26b*	31.9039	-34.0641	1	1	1	0	0
hsa-miR-27a*	0.443262	-11.9851	0.294234	1	59	44	0
hsa-miR-28-3p	-0.750188	-13.1224	0.222053	1	18	30	0
hsa-miR-2861	0	-50.0161	1	1	0	0	0
hsa-miR-2909	0	-50.0161	1	1	0	0	0
hsa-miR-296-3p	0	-50.0161	1	1	0	0	0
hsa-miR-296-5p	0	-50.0161	1	1	0	0	0
hsa-miR-297	0	-50.0161	1	1	0	0	0
hsa-miR-298	0	-50.0161	1	1	0	0	0
hsa-miR-299-3p	0	-50.0161	1	1	0	0	0
hsa-miR-299-5p	30.9039	-34.5641	1	1	0	0	0
hsa-miR-29a*	1.09453	-15.6594	0.753906	1	6	3	0
hsa-miR-29b-1*	1.90189	-15.2558	0.210114	1	10	3	0
hsa-miR-29b-2*	33.9039	-33.0641	0.625	1	3	0	0
hsa-miR-29c	34.3633	-32.8344	0.375	1	4	0	0
hsa-miR-29c*	32.9039	-33.5641	0.5	1	1	0	0
hsa-miR-300	0	-50.0161	1	1	0	0	0
hsa-miR-301a	0.00142471	-15.206	1	1	5	6	0
hsa-miR-301b	34.2258	-32.9031	0.375	1	4	0	0
hsa-miR-302a	0	-50.0161	1	1	0	0	0
hsa-miR-302a*	0	-50.0161	1	1	0	0	0
hsa-miR-302b	0	-50.0161	1	1	0	0	0
hsa-miR-302b*	0	-50.0161	1	1	0	0	0
hsa-miR-302c	0	-50.0161	1	1	0	0	0
hsa-miR-302c*	0	-50.0161	1	1	0	0	0
hsa-miR-302d	0	-50.0161	1	1	0	0	0
hsa-miR-302d*	0	-50.0161	1	1	0	0	0
hsa-miR-302e	0	-50.0161	1	1	0	0	0
hsa-miR-302f	0	-50.0161	1	1	0	0	0
hsa-miR-3065-3p	-3.90547	-17.1594	0.125	1	0	6	0
hsa-miR-3065-5p	-0.320503	-14.367	1	1	9	11	0
hsa-miR-3074	0	-50.0161	1	1	0	0	0
hsa-miR-30a*	0.465222	-10.9741	0.107811	1	121	88	0
hsa-miR-30b*	34.2258	-32.9031	0.375	1	4	0	0
hsa-miR-30c-1*	-1.90547	-16.1594	0.6875	1	1	6	0
hsa-miR-30c-2*	0.172537	-12.9505	0.891923	1	28	25	0
hsa-miR-30e*	0.112456	-12.8285	0.895683	1	30	27	0
hsa-miR-31*	0	-50.0161	1	1	0	0	0
hsa-miR-3115	0	-50.0161	1	1	0	0	0
hsa-miR-3116	0	-50.0161	1	1	0	0	0
hsa-miR-3117	0	-50.0161	1	1	0	0	0
hsa-miR-3118	0	-50.0161	1	1	0	0	0
hsa-miR-3119	0	-50.0161	1	1	0	0	0
hsa-miR-3120	0	-50.0161	1	1	0	0	0
hsa-miR-3121	0	-50.0161	1	1	0	0	0
hsa-miR-3122	0	-50.0161	1	1	0	0	0
hsa-miR-3123	0	-50.0161	1	1	0	0	0
hsa-miR-3124	0	-50.0161	1	1	0	0	0
hsa-miR-3125	0	-50.0161	1	1	0	0	0
hsa-miR-3126-3p	0	-50.0161	1	1	0	0	0
hsa-miR-3126-5p	0	-50.0161	1	1	0	0	0
hsa-miR-3127	0	-50.0161	1	1	0	0	0
hsa-miR-3128	0	-50.0161	1	1	0	0	0
hsa-miR-3129	0	-50.0161	1	1	0	0	0
hsa-miR-3130-3p	30.9039	-34.5641	1	1	0	0	0
hsa-miR-3130-5p	0	-50.0161	1	1	0	0	0
hsa-miR-3131	0	-50.0161	1	1	0	0	0
hsa-miR-3132	0	-50.0161	1	1	0	0	0
hsa-miR-3133	0	-50.0161	1	1	0	0	0
hsa-miR-3134	0	-50.0161	1	1	0	0	0
hsa-miR-3135	0	-50.0161	1	1	0	0	0
hsa-miR-3136	0	-50.0161	1	1	0	0	0
hsa-miR-3137	0	-50.0161	1	1	0	0	0
hsa-miR-3138	0	-50.0161	1	1	0	0	0
hsa-miR-3139	0	-50.0161	1	1	0	0	0
hsa-miR-3140	30.9039	-34.5641	1	1	0	0	0
hsa-miR-3141	0	-50.0161	1	1	0	0	0
hsa-miR-3142	0	-50.0161	1	1	0	0	0
hsa-miR-3143	0	-50.0161	1	1	0	0	0
hsa-miR-3144-3p	0	-50.0161	1	1	0	0	0
hsa-miR-3144-5p	0	-50.0161	1	1	0	0	0
hsa-miR-3145	0	-50.0161	1	1	0	0	0
hsa-miR-3146	0	-50.0161	1	1	0	0	0
hsa-miR-3147	0	-50.0161	1	1	0	0	0
hsa-miR-3148	0	-50.0161	1	1	0	0	0
hsa-miR-3149	0	-50.0161	1	1	0	0	0
hsa-miR-3150	0	-50.0161	1	1	0	0	0
hsa-miR-3151	0	-50.0161	1	1	0	0	0
hsa-miR-3152	0	-50.0161	1	1	0	0	0
hsa-miR-3153	0	-50.0161	1	1	0	0	0
hsa-miR-3154	0	-50.0161	1	1	0	0	0
hsa-miR-3155	0	-50.0161	1	1	0	0	0
hsa-miR-3156	0	-50.0161	1	1	0	0	0
hsa-miR-3157	0	-50.0161	1	1	0	0	0
hsa-miR-3158	31.9039	-34.0641	1	1	1	0	0
hsa-miR-3159	0	-50.0161	1	1	0	0	0
hsa-miR-3160	0	-50.0161	1	1	0	0	0
hsa-miR-3161	0	-50.0161	1	1	0	0	0
hsa-miR-3162	0	-50.0161	1	1	0	0	0
hsa-miR-3163	0	-50.0161	1	1	0	0	0
hsa-miR-3164	0	-50.0161	1	1	0	0	0
hsa-miR-3165	0	-50.0161	1	1	0	0	0
hsa-miR-3166	0	-50.0161	1	1	0	0	0
hsa-miR-3167	0	-50.0161	1	1	0	0	0
hsa-miR-3168	0	-50.0161	1	1	0	0	0
hsa-miR-3169	0	-50.0161	1	1	0	0	0
hsa-miR-3170	0	-50.0161	1	1	0	0	0
hsa-miR-3171	0	-50.0161	1	1	0	0	0
hsa-miR-3172	-0.998575	-14.706	0.301758	1	5	11	0
hsa-miR-3173	0	-50.0161	1	1	0	0	0
hsa-miR-3174	0	-50.0161	1	1	0	0	0
hsa-miR-3175	0	-50.0161	1	1	0	0	0
hsa-miR-3176	0	-50.0161	1	1	0	0	0
hsa-miR-3177	0	-50.0161	1	1	0	0	0
hsa-miR-3178	0	-50.0161	1	1	0	0	0
hsa-miR-3179	0	-50.0161	1	1	0	0	0
hsa-miR-3180-3p	0	-50.0161	1	1	0	0	0
hsa-miR-3180-5p	0	-50.0161	1	1	0	0	0
hsa-miR-3181	0	-50.0161	1	1	0	0	0
hsa-miR-3182	0	-50.0161	1	1	0	0	0
hsa-miR-3183	0	-50.0161	1	1	0	0	0
hsa-miR-3184	0	-50.0161	1	1	0	0	0
hsa-miR-3185	0	-50.0161	1	1	0	0	0
hsa-miR-3186-3p	0	-50.0161	1	1	0	0	0
hsa-miR-3186-5p	0	-50.0161	1	1	0	0	0
hsa-miR-3187	0	-50.0161	1	1	0	0	0
hsa-miR-3188	0	-50.0161	1	1	0	0	0
hsa-miR-3189	0	-50.0161	1	1	0	0	0
hsa-miR-3190-3p	0	-50.0161	1	1	0	0	0
hsa-miR-3190-5p	0	-50.0161	1	1	0	0	0
hsa-miR-3191	0	-50.0161	1	1	0	0	0
hsa-miR-3192	0	-50.0161	1	1	0	0	0
hsa-miR-3193	0	-50.0161	1	1	0	0	0
hsa-miR-3194	0	-50.0161	1	1	0	0	0
hsa-miR-3195	0	-50.0161	1	1	0	0	0
hsa-miR-3196	0	-50.0161	1	1	0	0	0
hsa-miR-3197	0	-50.0161	1	1	0	0	0
hsa-miR-3198	0	-50.0161	1	1	0	0	0
hsa-miR-3199	30.9039	-34.5641	1	1	0	0	0
hsa-miR-32*	32.9039	-33.5641	0.5	1	1	0	0
hsa-miR-3200	0	-50.0161	1	1	0	0	0
hsa-miR-3201	0	-50.0161	1	1	0	0	0
hsa-miR-3202	0	-50.0161	1	1	0	0	0
hsa-miR-320a	-0.123338	-8.3675	0.266511	1	601	654	0
hsa-miR-320b	0.467088	-12.1658	0.266406	1	53	38	0
hsa-miR-320c	-0.098111	-15.2558	1	1	5	6	0
hsa-miR-320d	-0.205026	-15.3092	1	1	5	6	0
hsa-miR-320e	31.9039	-34.0641	1	1	1	0	0
hsa-miR-323-3p	0	-50.0161	1	1	0	0	0
hsa-miR-323-5p	0	-50.0161	1	1	0	0	0
hsa-miR-323b-3p	0	-50.0161	1	1	0	0	0
hsa-miR-323b-5p	0	-50.0161	1	1	0	0	0
hsa-miR-324-3p	-0.098111	-16.2558	1	1	2	3	0
hsa-miR-324-5p	34.2258	-32.9031	0.375	1	4	0	0
hsa-miR-325	0	-50.0161	1	1	0	0	0
hsa-miR-326	0	-50.0161	1	1	0	0	0
hsa-miR-328	30.9039	-34.5641	1	1	0	0	0
hsa-miR-329	-33.8094	-33.1114	0.5	1	0	3	0
hsa-miR-330-3p	-1.64243	-14.706	0.179565	1	4	14	0
hsa-miR-330-5p	-0.098111	-15.2558	1	1	5	6	0
hsa-miR-331-3p	34.0738	-32.9791	0.375	1	3	0	0
hsa-miR-331-5p	0.264459	-16.0745	1	1	3	3	0
hsa-miR-335	-0.265298	-10.7848	0.288233	1	107	129	0
hsa-miR-335*	0.210011	-14.5167	1	1	9	8	0
hsa-miR-337-3p	0	-50.0161	1	1	0	0	0
hsa-miR-337-5p	0	-50.0161	1	1	0	0	0
hsa-miR-338-3p	0	-50.0161	1	1	0	0	0
hsa-miR-338-5p	30.9039	-34.5641	1	1	0	0	0
hsa-miR-339-3p	1.34246	-15.5355	0.387695	1	7	3	0
hsa-miR-339-5p	-0.464893	-13.6318	0.47313	1	14	19	0
hsa-miR-33a	2.09453	-15.1594	0.237885	1	12	3	0
hsa-miR-33a*	0	-50.0161	1	1	0	0	0
hsa-miR-33b	33.2258	-33.4031	0.25	1	2	0	0
hsa-miR-33b*	31.9039	-34.0641	1	1	1	0	0
hsa-miR-340	-0.34747	-11.6255	0.327123	1	58	74	0
hsa-miR-340*	0.416462	-15.9985	1	1	4	3	0
hsa-miR-342-3p	0.553966	-13.3448	0.451381	1	24	17	0
hsa-miR-342-5p	0	-50.0161	1	1	0	0	0
hsa-miR-345	2.13893	-15.1372	0.167068	1	12	3	0
hsa-miR-346	0	-50.0161	1	1	0	0	0
hsa-miR-34a	0.452086	-13.9807	0.571588	1	15	11	0
hsa-miR-34a*	30.9039	-34.5641	1	1	0	0	0
hsa-miR-34b	0	-50.0161	1	1	0	0	0
hsa-miR-34b*	0	-50.0161	1	1	0	0	0
hsa-miR-34c-3p	0	-50.0161	1	1	0	0	0
hsa-miR-361-3p	-0.0179406	-12.8937	1	1	27	27	0
hsa-miR-362-3p	0	-50.0161	1	1	0	0	0
hsa-miR-362-5p	1.5208	-14.4463	0.168638	1	16	6	0
hsa-miR-363	33.2258	-33.4031	0.25	1	2	0	0
hsa-miR-363*	0	-50.0161	1	1	0	0	0
hsa-miR-365	-0.905466	-14.0745	0.286279	1	9	17	0
hsa-miR-365*	30.9039	-34.5641	1	1	0	0	0
hsa-miR-367	0	-50.0161	1	1	0	0	0
hsa-miR-367*	0	-50.0161	1	1	0	0	0
hsa-miR-369-3p	1.41646	-15.4985	0.387695	1	7	3	0
hsa-miR-369-5p	32.9039	-33.5641	0.5	1	1	0	0
hsa-miR-370	0	-50.0161	1	1	0	0	0
hsa-miR-371-3p	0	-50.0161	1	1	0	0	0
hsa-miR-371-5p	0	-50.0161	1	1	0	0	0
hsa-miR-372	0	-50.0161	1	1	0	0	0
hsa-miR-373	0	-50.0161	1	1	0	0	0
hsa-miR-373*	0	-50.0161	1	1	0	0	0
hsa-miR-374a*	-0.472506	-13.121	0.451381	1	20	27	0
hsa-miR-374b*	0.901889	-15.7558	1	1	5	3	0
hsa-miR-375	0	-50.0161	1	1	0	0	0
hsa-miR-376a	30.9039	-34.5641	1	1	0	0	0
hsa-miR-376a*	0	-50.0161	1	1	0	0	0
hsa-miR-376b	-2.90547	-17.6594	1	1	0	3	0
hsa-miR-376c	30.9039	-34.5641	1	1	0	0	0
hsa-miR-377	0	-50.0161	1	1	0	0	0
hsa-miR-377*	0	-50.0161	1	1	0	0	0
hsa-miR-378*	-1.90547	-16.1594	0.6875	1	1	6	0
hsa-miR-378b	0	-50.0161	1	1	0	0	0
hsa-miR-378c	-1.3205	-14.545	0.210114	1	5	14	0
hsa-miR-379	0.0945341	-14.1594	1	1	12	11	0
hsa-miR-379*	-1.44603	-14.9297	0.145996	1	4	11	0
hsa-miR-380	0	-50.0161	1	1	0	0	0
hsa-miR-380*	0	-50.0161	1	1	0	0	0
hsa-miR-381	-0.098111	-16.2558	1	1	2	3	0
hsa-miR-382	-2.3205	-16.367	0.375	1	1	6	0
hsa-miR-383	0	-50.0161	1	1	0	0	0
hsa-miR-384	0	-50.0161	1	1	0	0	0
hsa-miR-409-3p	1.182	-15.6157	0.548828	1	6	3	0
hsa-miR-409-5p	31.9039	-34.0641	1	1	1	0	0
hsa-miR-410	-1.3205	-15.282	0.34375	1	3	8	0
hsa-miR-411*	32.9039	-33.5641	0.5	1	1	0	0
hsa-miR-412	0	-50.0161	1	1	0	0	0
hsa-miR-421	0.0613672	-12.7166	1	1	31	30	0
hsa-miR-422a	0	-50.0161	1	1	0	0	0
hsa-miR-423-5p	0.247357	-10.0386	0.216908	1	214	181	0
hsa-miR-424*	0.120069	-13.3393	1	1	21	19	0
hsa-miR-425*	0.794974	-14.8092	0.629059	1	9	6	0
hsa-miR-4251	0	-50.0161	1	1	0	0	0
hsa-miR-4252	0	-50.0161	1	1	0	0	0
hsa-miR-4253	0	-50.0161	1	1	0	0	0
hsa-miR-4254	0	-50.0161	1	1	0	0	0
hsa-miR-4255	0	-50.0161	1	1	0	0	0
hsa-miR-4256	0	-50.0161	1	1	0	0	0
hsa-miR-4257	0	-50.0161	1	1	0	0	0
hsa-miR-4258	0	-50.0161	1	1	0	0	0
hsa-miR-4259	0	-50.0161	1	1	0	0	0
hsa-miR-4260	0	-50.0161	1	1	0	0	0
hsa-miR-4261	0	-50.0161	1	1	0	0	0
hsa-miR-4262	0	-50.0161	1	1	0	0	0
hsa-miR-4263	0	-50.0161	1	1	0	0	0
hsa-miR-4264	0	-50.0161	1	1	0	0	0
hsa-miR-4265	0	-50.0161	1	1	0	0	0
hsa-miR-4266	0	-50.0161	1	1	0	0	0
hsa-miR-4267	0	-50.0161	1	1	0	0	0
hsa-miR-4268	0	-50.0161	1	1	0	0	0
hsa-miR-4269	0	-50.0161	1	1	0	0	0
hsa-miR-4270	0	-50.0161	1	1	0	0	0
hsa-miR-4271	0	-50.0161	1	1	0	0	0
hsa-miR-4272	0	-50.0161	1	1	0	0	0
hsa-miR-4273	0	-50.0161	1	1	0	0	0
hsa-miR-4274	0	-50.0161	1	1	0	0	0
hsa-miR-4275	0	-50.0161	1	1	0	0	0
hsa-miR-4276	0	-50.0161	1	1	0	0	0
hsa-miR-4277	0	-50.0161	1	1	0	0	0
hsa-miR-4278	0	-50.0161	1	1	0	0	0
hsa-miR-4279	0	-50.0161	1	1	0	0	0
hsa-miR-4280	0	-50.0161	1	1	0	0	0
hsa-miR-4281	0	-50.0161	1	1	0	0	0
hsa-miR-4282	0	-50.0161	1	1	0	0	0
hsa-miR-4283	0	-50.0161	1	1	0	0	0
hsa-miR-4284	-0.642431	-14.206	0.38331	1	9	14	0
hsa-miR-4285	0	-50.0161	1	1	0	0	0
hsa-miR-4286	1.48685	-15.4633	0.266846	1	8	3	0
hsa-miR-4287	0	-50.0161	1	1	0	0	0
hsa-miR-4288	0	-50.0161	1	1	0	0	0
hsa-miR-4289	0	-50.0161	1	1	0	0	0
hsa-miR-4290	0	-50.0161	1	1	0	0	0
hsa-miR-4291	0	-50.0161	1	1	0	0	0
hsa-miR-4292	0	-50.0161	1	1	0	0	0
hsa-miR-4293	0	-50.0161	1	1	0	0	0
hsa-miR-4294	0	-50.0161	1	1	0	0	0
hsa-miR-4295	0	-50.0161	1	1	0	0	0
hsa-miR-4296	0	-50.0161	1	1	0	0	0
hsa-miR-4297	0	-50.0161	1	1	0	0	0
hsa-miR-4298	0	-50.0161	1	1	0	0	0
hsa-miR-4299	0	-50.0161	1	1	0	0	0
hsa-miR-4300	0	-50.0161	1	1	0	0	0
hsa-miR-4301	0	-50.0161	1	1	0	0	0
hsa-miR-4302	0	-50.0161	1	1	0	0	0
hsa-miR-4303	0	-50.0161	1	1	0	0	0
hsa-miR-4304	0	-50.0161	1	1	0	0	0
hsa-miR-4305	0	-50.0161	1	1	0	0	0
hsa-miR-4306	0	-50.0161	1	1	0	0	0
hsa-miR-4307	0	-50.0161	1	1	0	0	0
hsa-miR-4308	0	-50.0161	1	1	0	0	0
hsa-miR-4309	0	-50.0161	1	1	0	0	0
hsa-miR-431	30.9039	-34.5641	1	1	0	0	0
hsa-miR-431*	0	-50.0161	1	1	0	0	0
hsa-miR-4310	0	-50.0161	1	1	0	0	0
hsa-miR-4311	0	-50.0161	1	1	0	0	0
hsa-miR-4312	0	-50.0161	1	1	0	0	0
hsa-miR-4313	0	-50.0161	1	1	0	0	0
hsa-miR-4314	0	-50.0161	1	1	0	0	0
hsa-miR-4315	0	-50.0161	1	1	0	0	0
hsa-miR-4316	0	-50.0161	1	1	0	0	0
hsa-miR-4317	0	-50.0161	1	1	0	0	0
hsa-miR-4318	0	-50.0161	1	1	0	0	0
hsa-miR-4319	0	-50.0161	1	1	0	0	0
hsa-miR-432	32.4889	-33.7716	1	1	1	0	0
hsa-miR-432*	0	-50.0161	1	1	0	0	0
hsa-miR-4320	0	-50.0161	1	1	0	0	0
hsa-miR-4321	0	-50.0161	1	1	0	0	0
hsa-miR-4322	0	-50.0161	1	1	0	0	0
hsa-miR-4323	0	-50.0161	1	1	0	0	0
hsa-miR-4324	0	-50.0161	1	1	0	0	0
hsa-miR-4325	0	-50.0161	1	1	0	0	0
hsa-miR-4326	33.2258	-33.4031	0.25	1	2	0	0
hsa-miR-4327	0	-50.0161	1	1	0	0	0
hsa-miR-4328	0	-50.0161	1	1	0	0	0
hsa-miR-4329	0	-50.0161	1	1	0	0	0
hsa-miR-433	34.0738	-32.9791	0.375	1	3	0	0
hsa-miR-4330	0	-50.0161	1	1	0	0	0
hsa-miR-448	0	-50.0161	1	1	0	0	0
hsa-miR-449a	31.9039	-34.0641	1	1	1	0	0
hsa-miR-449b	30.9039	-34.5641	1	1	0	0	0
hsa-miR-449b*	0	-50.0161	1	1	0	0	0
hsa-miR-449c	0	-50.0161	1	1	0	0	0
hsa-miR-449c*	0	-50.0161	1	1	0	0	0
hsa-miR-450a	-0.490428	-13.282	0.429591	1	17	25	0
hsa-miR-450b-3p	0	-50.0161	1	1	0	0	0
hsa-miR-450b-5p	-1.3205	-14.867	0.266846	1	4	11	0
hsa-miR-452*	33.7112	-33.1604	0.125	1	2	0	0
hsa-miR-454	0.376569	-11.559	0.281937	1	78	60	0
hsa-miR-454*	32.4889	-33.7716	1	1	1	0	0
hsa-miR-466	0	-50.0161	1	1	0	0	0
hsa-miR-483-3p	0	-50.0161	1	1	0	0	0
hsa-miR-483-5p	0	-50.0161	1	1	0	0	0
hsa-miR-484	0.392215	-13.4256	0.532709	1	21	17	0
hsa-miR-485-3p	0	-50.0161	1	1	0	0	0
hsa-miR-485-5p	0	-50.0161	1	1	0	0	0
hsa-miR-486-3p	31.9039	-34.0641	1	1	1	0	0
hsa-miR-486-5p	-0.566664	-12.4026	0.194505	1	31	47	0
hsa-miR-487a	30.9039	-34.5641	1	1	0	0	0
hsa-miR-487b	-0.0228228	-13.2181	1	1	21	22	0
hsa-miR-488	0	-50.0161	1	1	0	0	0
hsa-miR-488*	0	-50.0161	1	1	0	0	0
hsa-miR-489	0	-50.0161	1	1	0	0	0
hsa-miR-490-3p	0	-50.0161	1	1	0	0	0
hsa-miR-490-5p	0	-50.0161	1	1	0	0	0
hsa-miR-491-3p	0	-50.0161	1	1	0	0	0
hsa-miR-491-5p	0	-50.0161	1	1	0	0	0
hsa-miR-492	0	-50.0161	1	1	0	0	0
hsa-miR-493	-1.58354	-15.9985	0.6875	1	2	6	0
hsa-miR-493*	-0.735541	-14.5745	0.454498	1	7	11	0
hsa-miR-495	-1.20503	-14.8092	0.179565	1	5	11	0
hsa-miR-496	30.9039	-34.5641	1	1	0	0	0
hsa-miR-497	30.9039	-34.5641	1	1	0	0	0
hsa-miR-497*	0	-50.0161	1	1	0	0	0
hsa-miR-498	0	-50.0161	1	1	0	0	0
hsa-miR-499-3p	0	-50.0161	1	1	0	0	0
hsa-miR-499-5p	30.9039	-34.5641	1	1	0	0	0
hsa-miR-500	-2.90547	-17.6594	1	1	0	3	0
hsa-miR-500*	-0.905466	-15.0745	0.548828	1	4	8	0
hsa-miR-500b	30.9039	-34.5641	1	1	0	0	0
hsa-miR-501-3p	-0.098111	-16.2558	1	1	2	3	0
hsa-miR-501-5p	33.4889	-33.2716	0.25	1	2	0	0
hsa-miR-502-3p	-0.320503	-16.367	1	1	2	3	0
hsa-miR-502-5p	-1.3205	-16.867	1	1	1	3	0
hsa-miR-503	0.539319	-12.7671	0.267812	1	36	25	0
hsa-miR-504	0	-50.0161	1	1	0	0	0
hsa-miR-505	-0.381904	-13.3977	0.511376	1	17	22	0
hsa-miR-505*	30.9039	-34.5641	1	1	0	0	0
hsa-miR-506	0	-50.0161	1	1	0	0	0
hsa-miR-507	0	-50.0161	1	1	0	0	0
hsa-miR-508-3p	0	-50.0161	1	1	0	0	0
hsa-miR-508-5p	0	-50.0161	1	1	0	0	0
hsa-miR-509-3-5p	0	-50.0161	1	1	0	0	0
hsa-miR-509-3p	0	-50.0161	1	1	0	0	0
hsa-miR-509-5p	0	-50.0161	1	1	0	0	0
hsa-miR-510	0	-50.0161	1	1	0	0	0
hsa-miR-511	0	-50.0161	1	1	0	0	0
hsa-miR-512-3p	0	-50.0161	1	1	0	0	0
hsa-miR-512-5p	0	-50.0161	1	1	0	0	0
hsa-miR-513a-3p	0	-50.0161	1	1	0	0	0
hsa-miR-513a-5p	30.9039	-34.5641	1	1	0	0	0
hsa-miR-513b	0	-50.0161	1	1	0	0	0
hsa-miR-513c	0	-50.0161	1	1	0	0	0
hsa-miR-514	0	-50.0161	1	1	0	0	0
hsa-miR-514b-3p	0	-50.0161	1	1	0	0	0
hsa-miR-514b-5p	0	-50.0161	1	1	0	0	0
hsa-miR-515-3p	0	-50.0161	1	1	0	0	0
hsa-miR-515-5p	0	-50.0161	1	1	0	0	0
hsa-miR-516a-3p	0	-50.0161	1	1	0	0	0
hsa-miR-516b	0	-50.0161	1	1	0	0	0
hsa-miR-516b*	0	-50.0161	1	1	0	0	0
hsa-miR-517*	0	-50.0161	1	1	0	0	0
hsa-miR-517a	0	-50.0161	1	1	0	0	0
hsa-miR-517b	0	-50.0161	1	1	0	0	0
hsa-miR-517c	0	-50.0161	1	1	0	0	0
hsa-miR-518a-3p	0	-50.0161	1	1	0	0	0
hsa-miR-518a-5p	31.9039	-34.0641	1	1	1	0	0
hsa-miR-518b	0	-50.0161	1	1	0	0	0
hsa-miR-518c	0	-50.0161	1	1	0	0	0
hsa-miR-518c*	0	-50.0161	1	1	0	0	0
hsa-miR-518d-3p	0	-50.0161	1	1	0	0	0
hsa-miR-518d-5p	0	-50.0161	1	1	0	0	0
hsa-miR-518e	0	-50.0161	1	1	0	0	0
hsa-miR-518f	0	-50.0161	1	1	0	0	0
hsa-miR-518f*	0	-50.0161	1	1	0	0	0
hsa-miR-519a	30.9039	-34.5641	1	1	0	0	0
hsa-miR-519b-3p	0	-50.0161	1	1	0	0	0
hsa-miR-519c-3p	0	-50.0161	1	1	0	0	0
hsa-miR-519d	0	-50.0161	1	1	0	0	0
hsa-miR-519e	0	-50.0161	1	1	0	0	0
hsa-miR-519e*	0	-50.0161	1	1	0	0	0
hsa-miR-520a-3p	0	-50.0161	1	1	0	0	0
hsa-miR-520a-5p	0	-50.0161	1	1	0	0	0
hsa-miR-520b	0	-50.0161	1	1	0	0	0
hsa-miR-520c-3p	0	-50.0161	1	1	0	0	0
hsa-miR-520c-5p	0	-50.0161	1	1	0	0	0
hsa-miR-520d-3p	0	-50.0161	1	1	0	0	0
hsa-miR-520d-5p	0	-50.0161	1	1	0	0	0
hsa-miR-520e	0	-50.0161	1	1	0	0	0
hsa-miR-520f	0	-50.0161	1	1	0	0	0
hsa-miR-520g	30.9039	-34.5641	1	1	0	0	0
hsa-miR-520h	30.9039	-34.5641	1	1	0	0	0
hsa-miR-521	31.9039	-34.0641	1	1	1	0	0
hsa-miR-522	1.41646	-14.4985	0.15159	1	15	6	0
hsa-miR-523	0	-50.0161	1	1	0	0	0
hsa-miR-524-3p	0	-50.0161	1	1	0	0	0
hsa-miR-524-5p	0	-50.0161	1	1	0	0	0
hsa-miR-525-3p	0	-50.0161	1	1	0	0	0
hsa-miR-525-5p	0	-50.0161	1	1	0	0	0
hsa-miR-526a	0	-50.0161	1	1	0	0	0
hsa-miR-526b	0	-50.0161	1	1	0	0	0
hsa-miR-526b*	0	-50.0161	1	1	0	0	0
hsa-miR-527	31.9039	-34.0641	1	1	1	0	0
hsa-miR-532-3p	0	-50.0161	1	1	0	0	0
hsa-miR-532-5p	0.367553	-14.438	0.823803	1	11	8	0
hsa-miR-539	0	-50.0161	1	1	0	0	0
hsa-miR-541	0	-50.0161	1	1	0	0	0
hsa-miR-541*	0	-50.0161	1	1	0	0	0
hsa-miR-542-3p	-0.524037	-12.2208	0.224245	1	36	52	0
hsa-miR-542-5p	0	-50.0161	1	1	0	0	0
hsa-miR-544	0	-50.0161	1	1	0	0	0
hsa-miR-544b	0	-50.0161	1	1	0	0	0
hsa-miR-545	-33.8094	-33.1114	0.5	1	0	3	0
hsa-miR-545*	0	-50.0161	1	1	0	0	0
hsa-miR-548a-3p	0	-50.0161	1	1	0	0	0
hsa-miR-548a-5p	0	-50.0161	1	1	0	0	0
hsa-miR-548b-3p	0	-50.0161	1	1	0	0	0
hsa-miR-548b-5p	0	-50.0161	1	1	0	0	0
hsa-miR-548c-3p	0	-50.0161	1	1	0	0	0
hsa-miR-548c-5p	0	-50.0161	1	1	0	0	0
hsa-miR-548d-3p	0	-50.0161	1	1	0	0	0
hsa-miR-548d-5p	0.181997	-15.1157	1	1	6	6	0
hsa-miR-548e	31.9039	-34.0641	1	1	1	0	0
hsa-miR-548f	0	-50.0161	1	1	0	0	0
hsa-miR-548g	0	-50.0161	1	1	0	0	0
hsa-miR-548h	0	-50.0161	1	1	0	0	0
hsa-miR-548i	0	-50.0161	1	1	0	0	0
hsa-miR-548j	-0.905466	-16.6594	1	1	1	3	0
hsa-miR-548k	31.9039	-34.0641	1	1	1	0	0
hsa-miR-548l	0	-50.0161	1	1	0	0	0
hsa-miR-548m	0	-50.0161	1	1	0	0	0
hsa-miR-548n	30.9039	-34.5641	1	1	0	0	0
hsa-miR-548o	30.9039	-34.5641	1	1	0	0	0
hsa-miR-548p	0	-50.0161	1	1	0	0	0
hsa-miR-548q	0	-50.0161	1	1	0	0	0
hsa-miR-548s	30.9039	-34.5641	1	1	0	0	0
hsa-miR-548t	0	-50.0161	1	1	0	0	0
hsa-miR-548u	0	-50.0161	1	1	0	0	0
hsa-miR-548v	0	-50.0161	1	1	0	0	0
hsa-miR-548w	30.9039	-34.5641	1	1	0	0	0
hsa-miR-548x	32.4889	-33.7716	1	1	1	0	0
hsa-miR-549	0	-50.0161	1	1	0	0	0
hsa-miR-550	31.9039	-34.0641	1	1	1	0	0
hsa-miR-550*	0	-50.0161	1	1	0	0	0
hsa-miR-551a	0	-50.0161	1	1	0	0	0
hsa-miR-551b	0	-50.0161	1	1	0	0	0
hsa-miR-551b*	0	-50.0161	1	1	0	0	0
hsa-miR-552	0	-50.0161	1	1	0	0	0
hsa-miR-553	0	-50.0161	1	1	0	0	0
hsa-miR-554	0	-50.0161	1	1	0	0	0
hsa-miR-555	0	-50.0161	1	1	0	0	0
hsa-miR-556-3p	0	-50.0161	1	1	0	0	0
hsa-miR-556-5p	0	-50.0161	1	1	0	0	0
hsa-miR-557	0	-50.0161	1	1	0	0	0
hsa-miR-558	0	-50.0161	1	1	0	0	0
hsa-miR-559	0	-50.0161	1	1	0	0	0
hsa-miR-561	0	-50.0161	1	1	0	0	0
hsa-miR-562	0	-50.0161	1	1	0	0	0
hsa-miR-563	0	-50.0161	1	1	0	0	0
hsa-miR-564	0	-50.0161	1	1	0	0	0
hsa-miR-566	0	-50.0161	1	1	0	0	0
hsa-miR-567	0	-50.0161	1	1	0	0	0
hsa-miR-568	0	-50.0161	1	1	0	0	0
hsa-miR-569	0	-50.0161	1	1	0	0	0
hsa-miR-570	30.9039	-34.5641	1	1	0	0	0
hsa-miR-571	0	-50.0161	1	1	0	0	0
hsa-miR-572	0	-50.0161	1	1	0	0	0
hsa-miR-573	0	-50.0161	1	1	0	0	0
hsa-miR-574-3p	-0.0179406	-13.8937	1	1	13	14	0
hsa-miR-574-5p	0.440309	-13.4016	0.643969	1	22	17	0
hsa-miR-575	0	-50.0161	1	1	0	0	0
hsa-miR-576-3p	-0.446034	-15.4297	1	1	4	6	0
hsa-miR-576-5p	32.9039	-33.5641	0.5	1	1	0	0
hsa-miR-577	-2.49043	-15.867	0.125	1	1	8	0
hsa-miR-578	0	-50.0161	1	1	0	0	0
hsa-miR-579	0	-50.0161	1	1	0	0	0
hsa-miR-580	30.9039	-34.5641	1	1	0	0	0
hsa-miR-581	30.9039	-34.5641	1	1	0	0	0
hsa-miR-582-3p	-0.320503	-16.367	1	1	2	3	0
hsa-miR-582-5p	-1.09811	-15.7558	0.453125	1	2	6	0
hsa-miR-583	0	-50.0161	1	1	0	0	0
hsa-miR-585	0	-50.0161	1	1	0	0	0
hsa-miR-586	0	-50.0161	1	1	0	0	0
hsa-miR-587	0	-50.0161	1	1	0	0	0
hsa-miR-588	0	-50.0161	1	1	0	0	0
hsa-miR-589	-0.320503	-16.367	1	1	2	3	0
hsa-miR-589*	0	-50.0161	1	1	0	0	0
hsa-miR-590-3p	-0.905466	-15.6594	0.726562	1	3	6	0
hsa-miR-590-5p	-1.90547	-17.1594	1	1	1	3	0
hsa-miR-591	0	-50.0161	1	1	0	0	0
hsa-miR-592	33.7112	-33.1604	0.125	1	2	0	0
hsa-miR-593	0	-50.0161	1	1	0	0	0
hsa-miR-593*	0	-50.0161	1	1	0	0	0
hsa-miR-595	0	-50.0161	1	1	0	0	0
hsa-miR-596	0	-50.0161	1	1	0	0	0
hsa-miR-597	30.9039	-34.5641	1	1	0	0	0
hsa-miR-598	32.9039	-33.5641	0.5	1	1	0	0
hsa-miR-599	0	-50.0161	1	1	0	0	0
hsa-miR-600	0	-50.0161	1	1	0	0	0
hsa-miR-601	0	-50.0161	1	1	0	0	0
hsa-miR-602	0	-50.0161	1	1	0	0	0
hsa-miR-603	0	-50.0161	1	1	0	0	0
hsa-miR-604	0	-50.0161	1	1	0	0	0
hsa-miR-605	0	-50.0161	1	1	0	0	0
hsa-miR-606	0	-50.0161	1	1	0	0	0
hsa-miR-607	0	-50.0161	1	1	0	0	0
hsa-miR-608	0	-50.0161	1	1	0	0	0
hsa-miR-609	0	-50.0161	1	1	0	0	0
hsa-miR-610	0	-50.0161	1	1	0	0	0
hsa-miR-611	0	-50.0161	1	1	0	0	0
hsa-miR-612	0	-50.0161	1	1	0	0	0
hsa-miR-613	0	-50.0161	1	1	0	0	0
hsa-miR-614	0	-50.0161	1	1	0	0	0
hsa-miR-615-3p	32.4889	-33.7716	1	1	1	0	0
hsa-miR-615-5p	0	-50.0161	1	1	0	0	0
hsa-miR-616	0	-50.0161	1	1	0	0	0
hsa-miR-616*	30.9039	-34.5641	1	1	0	0	0
hsa-miR-617	0	-50.0161	1	1	0	0	0
hsa-miR-618	0	-50.0161	1	1	0	0	0
hsa-miR-619	0	-50.0161	1	1	0	0	0
hsa-miR-620	0	-50.0161	1	1	0	0	0
hsa-miR-621	0	-50.0161	1	1	0	0	0
hsa-miR-622	0	-50.0161	1	1	0	0	0
hsa-miR-623	0	-50.0161	1	1	0	0	0
hsa-miR-624	0	-50.0161	1	1	0	0	0
hsa-miR-624*	0	-50.0161	1	1	0	0	0
hsa-miR-625*	1.1169	-13.6482	0.15386	1	24	11	0
hsa-miR-626	0	-50.0161	1	1	0	0	0
hsa-miR-627	0	-50.0161	1	1	0	0	0
hsa-miR-628-3p	0	-50.0161	1	1	0	0	0
hsa-miR-628-5p	32.9039	-33.5641	0.5	1	1	0	0
hsa-miR-629	-0.905466	-13.8521	0.168638	1	10	19	0
hsa-miR-629*	0	-50.0161	1	1	0	0	0
hsa-miR-630	0	-50.0161	1	1	0	0	0
hsa-miR-631	0	-50.0161	1	1	0	0	0
hsa-miR-632	0	-50.0161	1	1	0	0	0
hsa-miR-633	0	-50.0161	1	1	0	0	0
hsa-miR-634	0	-50.0161	1	1	0	0	0
hsa-miR-635	0	-50.0161	1	1	0	0	0
hsa-miR-636	0	-50.0161	1	1	0	0	0
hsa-miR-637	0	-50.0161	1	1	0	0	0
hsa-miR-638	0	-50.0161	1	1	0	0	0
hsa-miR-639	0	-50.0161	1	1	0	0	0
hsa-miR-640	0	-50.0161	1	1	0	0	0
hsa-miR-641	31.9039	-34.0641	1	1	1	0	0
hsa-miR-642	0	-50.0161	1	1	0	0	0
hsa-miR-643	0	-50.0161	1	1	0	0	0
hsa-miR-644	0	-50.0161	1	1	0	0	0
hsa-miR-645	0	-50.0161	1	1	0	0	0
hsa-miR-646	0	-50.0161	1	1	0	0	0
hsa-miR-647	0	-50.0161	1	1	0	0	0
hsa-miR-648	0	-50.0161	1	1	0	0	0
hsa-miR-649	0	-50.0161	1	1	0	0	0
hsa-miR-650	0	-50.0161	1	1	0	0	0
hsa-miR-651	-1.3205	-16.867	1	1	1	3	0
hsa-miR-653	0	-50.0161	1	1	0	0	0
hsa-miR-654-3p	0	-50.0161	1	1	0	0	0
hsa-miR-654-5p	0	-50.0161	1	1	0	0	0
hsa-miR-655	0	-50.0161	1	1	0	0	0
hsa-miR-656	0	-50.0161	1	1	0	0	0
hsa-miR-657	0	-50.0161	1	1	0	0	0
hsa-miR-658	0	-50.0161	1	1	0	0	0
hsa-miR-659	0	-50.0161	1	1	0	0	0
hsa-miR-660	-0.979466	-14.3745	0.237885	1	7	14	0
hsa-miR-661	0	-50.0161	1	1	0	0	0
hsa-miR-662	0	-50.0161	1	1	0	0	0
hsa-miR-663	0	-50.0161	1	1	0	0	0
hsa-miR-663b	0	-50.0161	1	1	0	0	0
hsa-miR-664*	30.9039	-34.5641	1	1	0	0	0
hsa-miR-665	0	-50.0161	1	1	0	0	0
hsa-miR-668	0	-50.0161	1	1	0	0	0
hsa-miR-670	0	-50.0161	1	1	0	0	0
hsa-miR-671-3p	-1.90547	-17.1594	1	1	1	3	0
hsa-miR-671-5p	0.618096	-14.8977	0.803619	1	8	6	0
hsa-miR-675	0	-50.0161	1	1	0	0	0
hsa-miR-675*	0	-50.0161	1	1	0	0	0
hsa-miR-708	33.7112	-33.1604	0.125	1	2	0	0
hsa-miR-708*	0	-50.0161	1	1	0	0	0
hsa-miR-7-1*	30.9039	-34.5641	1	1	0	0	0
hsa-miR-711	0	-50.0161	1	1	0	0	0
hsa-miR-718	0	-50.0161	1	1	0	0	0
hsa-miR-7-2*	0	-50.0161	1	1	0	0	0
hsa-miR-720	0.295156	-11.1049	0.355585	1	104	85	0
hsa-miR-744	0.982059	-13.3937	0.143865	1	27	14	0
hsa-miR-744*	0	-50.0161	1	1	0	0	0
hsa-miR-758	0	-50.0161	1	1	0	0	0
hsa-miR-759	0	-50.0161	1	1	0	0	0
hsa-miR-760	32.9039	-33.5641	0.5	1	1	0	0
hsa-miR-761	0	-50.0161	1	1	0	0	0
hsa-miR-762	0	-50.0161	1	1	0	0	0
hsa-miR-764	0	-50.0161	1	1	0	0	0
hsa-miR-765	0	-50.0161	1	1	0	0	0
hsa-miR-766	30.9039	-34.5641	1	1	0	0	0
hsa-miR-767-3p	30.9039	-34.5641	1	1	0	0	0
hsa-miR-769-3p	-2.90547	-17.6594	1	1	0	3	0
hsa-miR-769-5p	0.0580082	-12.8558	1	1	28	27	0
hsa-miR-770-5p	0	-50.0161	1	1	0	0	0
hsa-miR-802	0	-50.0161	1	1	0	0	0
hsa-miR-873	33.2258	-33.4031	0.25	1	2	0	0
hsa-miR-874	-2.3205	-16.367	0.375	1	1	6	0
hsa-miR-875-3p	0	-50.0161	1	1	0	0	0
hsa-miR-875-5p	0	-50.0161	1	1	0	0	0
hsa-miR-876-3p	30.9039	-34.5641	1	1	0	0	0
hsa-miR-876-5p	0	-50.0161	1	1	0	0	0
hsa-miR-877	34.7112	-32.6604	0.125	1	5	0	0
hsa-miR-877*	0	-50.0161	1	1	0	0	0
hsa-miR-885-3p	0	-50.0161	1	1	0	0	0
hsa-miR-885-5p	0	-50.0161	1	1	0	0	0
hsa-miR-886-3p	-0.846572	-14.045	0.404873	1	9	17	0
hsa-miR-887	34.3633	-32.8344	0.375	1	4	0	0
hsa-miR-888	0	-50.0161	1	1	0	0	0
hsa-miR-888*	0	-50.0161	1	1	0	0	0
hsa-miR-889	30.9039	-34.5641	1	1	0	0	0
hsa-miR-890	0	-50.0161	1	1	0	0	0
hsa-miR-891a	0	-50.0161	1	1	0	0	0
hsa-miR-891b	0	-50.0161	1	1	0	0	0
hsa-miR-892a	0	-50.0161	1	1	0	0	0
hsa-miR-892b	0	-50.0161	1	1	0	0	0
hsa-miR-9	0.342462	-14.0355	0.701108	1	14	11	0
hsa-miR-9*	-0.127858	-13.4633	1	1	17	19	0
hsa-miR-920	0	-50.0161	1	1	0	0	0
hsa-miR-921	0	-50.0161	1	1	0	0	0
hsa-miR-922	0	-50.0161	1	1	0	0	0
hsa-miR-924	0	-50.0161	1	1	0	0	0
hsa-miR-92a-1*	-0.390893	-13.5948	0.596615	1	15	19	0
hsa-miR-92a-2*	0	-50.0161	1	1	0	0	0
hsa-miR-92b*	33.2258	-33.4031	0.25	1	2	0	0
hsa-miR-93	-0.0408536	-8.27876	0.721104	1	657	676	0
hsa-miR-93*	0.0945341	-16.1594	1	1	3	3	0
hsa-miR-933	31.9039	-34.0641	1	1	1	0	0
hsa-miR-934	32.4889	-33.7716	1	1	1	0	0
hsa-miR-935	0	-50.0161	1	1	0	0	0
hsa-miR-936	0	-50.0161	1	1	0	0	0
hsa-miR-937	-2.90547	-17.6594	1	1	0	3	0
hsa-miR-938	0	-50.0161	1	1	0	0	0
hsa-miR-939	31.9039	-34.0641	1	1	1	0	0
hsa-miR-940	30.9039	-34.5641	1	1	0	0	0
hsa-miR-941	-0.703832	-14.2367	0.503445	1	8	14	0
hsa-miR-942	33.2258	-33.4031	0.25	1	2	0	0
hsa-miR-943	0	-50.0161	1	1	0	0	0
hsa-miR-944	-33.8094	-33.1114	0.5	1	0	3	0
hsa-miR-95	-0.905466	-16.6594	1	1	1	3	0
hsa-miR-96	-0.402966	-13.2383	0.532709	1	19	25	0
hsa-miR-96*	0	-50.0161	1	1	0	0	0
hsa-miR-99a*	0	-50.0161	1	1	0	0	0
hsa-miR-99b*	1.6181	-15.3977	0.42395	1	8	3	0

## Sheet: Cellular
Gene Name	logFC	logConc	P Value	FDR	Normalized Counts -MDA-231-bone Cellular	Normalized Counts -MDA-231 Cellular	significant
hsa-miR-1274b	1.30411	-11.1882	0	0	7782	3152	1
hsa-miR-142-3p	3.11392	-13.0062	0	0	4133	477	1
hsa-miR-148a	-1.27963	-8.79284	0	0	16722	40597	1
hsa-miR-151-5p	-1.20578	-8.38905	0	0	22696	52351	1
hsa-miR-181a*	1.15624	-10.8479	0	0	9360	4200	1
hsa-miR-21*	1.04132	-10.0996	0	0	15109	7341	1
hsa-miR-218	1.58013	-8.96557	0	0	39969	13368	1
hsa-miR-335	3.62402	-14.5082	0	0	1741	141	1
hsa-miR-34c-5p	6.48525	-15.2475	0	0	2812	31	1
hsa-miR-516a-5p	3.34665	-12.0634	0	0	8612	847	1
hsa-miR-98	-1.07797	-9.82035	0	0	8797	18571	1
hsa-miR-335*	4.05726	-15.7553	1.25024e-197	4.04122e-196	852	51	1
hsa-miR-146b-5p	1.46212	-13.0155	8.02534e-159	2.09996e-157	2316	841	1
hsa-miR-34a	2.06284	-14.2721	2.54445e-134	6.07902e-133	1194	286	1
hsa-miR-142-5p	2.95656	-15.4525	1.60912e-124	3.68422e-123	718	92	1
hsa-miR-1283	3.27214	-16.2947	1.53763e-86	3.12936e-85	447	46	1
hsa-miR-651	-5.79139	-17.9685	5.36245e-82	1.05238e-80	6	335	1
hsa-miR-886-5p	-1.28154	-13.6057	1.61443e-77	2.9571e-76	595	1445	1
hsa-miR-222*	1.23048	-14.2525	1.45136e-48	2.31166e-47	907	386	1
hsa-miR-105	1.80605	-15.3921	4.19488e-48	6.58595e-47	503	144	1
hsa-let-7a-2*	1.2234	-14.3715	2.27949e-44	3.43173e-43	833	357	1
hsa-miR-522	2.16405	-16.1966	4.67246e-40	6.50004e-39	326	73	1
hsa-miR-887	6.26627	-19.605	1.50463e-36	2.04147e-35	127	2	1
hsa-miR-126	1.31146	-14.8876	6.56398e-36	8.79733e-35	601	242	1
hsa-miR-181c*	1.23729	-15.1537	4.92644e-27	5.94962e-26	487	206	1
hsa-miR-518e*	2.62478	-17.5677	1.30711e-23	1.43651e-22	148	24	1
hsa-miR-519a*	2.62478	-17.5677	1.30711e-23	1.43651e-22	148	24	1
hsa-miR-519b-5p	2.62478	-17.5677	1.30711e-23	1.43651e-22	148	24	1
hsa-miR-519c-5p	2.62478	-17.5677	1.30711e-23	1.43651e-22	148	24	1
hsa-miR-522*	2.62478	-17.5677	1.30711e-23	1.43651e-22	148	24	1
hsa-miR-523*	2.62478	-17.5677	1.30711e-23	1.43651e-22	148	24	1
hsa-miR-148a*	-1.4176	-15.7224	4.03706e-23	4.3075e-22	131	349	1
hsa-miR-100*	2.09951	-16.9879	2.0118e-22	2.12593e-21	184	43	1
hsa-miR-196a	3.3421	-18.4821	4.20768e-21	4.36249e-20	101	10	1
hsa-miR-519a	2.98812	-18.1566	1.16257e-20	1.19408e-19	111	14	1
hsa-miR-767-5p	1.76148	-16.8574	8.99017e-18	8.98199e-17	179	53	1
hsa-miR-95	-2.5565	-17.9078	8.27709e-17	8.19506e-16	19	114	1
hsa-let-7a*	1.02425	-15.5535	1.18088e-14	1.10922e-13	343	168	1
hsa-miR-129-5p	1.62602	-17.0922	7.34025e-13	6.55849e-12	145	47	1
hsa-miR-4284	-1.92745	-17.5219	1.60842e-12	1.39185e-11	31	120	1
hsa-miR-3172	-2.89092	-18.7406	2.71355e-12	2.32983e-11	10	72	1
hsa-miR-1268	-1.6643	-17.2665	1.20919e-11	1.00674e-10	41	130	1
hsa-miR-215	2.1597	-18.2659	9.17649e-11	7.36128e-10	78	17	1
hsa-miR-16-1*	1.63002	-17.4312	9.88812e-11	7.87467e-10	115	37	1
hsa-miR-629	-1.07247	-16.2575	5.36232e-10	4.20942e-09	102	214	1
hsa-miR-1303	-1.27725	-16.7401	6.10226e-10	4.7563e-09	68	164	1
hsa-miR-577	-1.41321	-17.0872	9.80702e-10	7.537e-09	51	135	1
hsa-miR-205	1.03336	-16.5632	4.40292e-08	3.26947e-07	171	83	1
hsa-miR-486-5p	-1.10449	-16.7512	1.20434e-07	8.70767e-07	71	154	1
hsa-miR-126*	1.02527	-16.8161	4.30294e-07	2.993e-06	143	70	1
hsa-miR-143	1.11592	-17.0716	4.44035e-07	3.06915e-06	124	57	1
hsa-miR-135b	-1.26089	-17.3462	8.92426e-07	5.9441e-06	45	107	1
hsa-miR-129-3p	1.61615	-18.4706	1.25268e-05	8.00406e-05	56	18	1
hsa-miR-873	1.22187	-17.6677	1.65041e-05	0.000104242	85	36	1
hsa-miR-491-5p	-1.51837	-18.52	9.61299e-05	0.000574167	18	52	1
hsa-miR-1287	-1.09369	-17.685	0.000179846	0.00104027	38	80	1
hsa-miR-876-3p	1.39332	-18.4565	0.000244397	0.00140624	52	20	1
hsa-miR-137	1.23652	-18.3125	0.000449648	0.00254723	55	23	1
hsa-miR-218-1*	1.12139	-18.2232	0.000639398	0.00360358	56	26	1
hsa-miR-874	1.13698	-18.3623	0.00129358	0.00697908	51	23	1
hsa-let-7e	-0.885199	-10.4717	0	0	5988	11059	0
hsa-let-7f	-0.604645	-6.35227	0	0	114699	174412	0
hsa-let-7g	-0.711852	-7.46886	0	0	50968	83481	0
hsa-let-7i	-0.341346	-5.9425	0	0	166934	211495	0
hsa-miR-100	0.805728	-4.56972	0	0	643344	368040	0
hsa-miR-101	0.692085	-8.71109	0	0	35048	21693	0
hsa-miR-125a-5p	-0.71955	-8.99381	0	0	17664	29086	0
hsa-miR-125b	0.633181	-7.14112	0	0	101954	65735	0
hsa-miR-146a	0.261985	-6.2796	0	0	162884	135835	0
hsa-miR-151-3p	-0.555513	-8.498	0	0	26365	38748	0
hsa-miR-181a	0.548033	-8.73483	0	0	32797	22431	0
hsa-miR-186	-0.658257	-9.27246	0	0	14874	23474	0
hsa-miR-23a	-0.490476	-6.54403	0	0	104476	146780	0
hsa-miR-27b	-0.250399	-6.48988	0	0	117884	140227	0
hsa-miR-30a	0.204682	-5.61937	0	0	252348	218970	0
hsa-miR-30e	0.539524	-8.21029	0	0	47039	32363	0
hsa-miR-23b	-0.516334	-8.9749	8.51650055887594e-310	3.34273e-308	19203	27466	0
hsa-miR-24	-0.3231	-7.69407	4.83706e-296	1.83308e-294	49890	62414	0
hsa-miR-320a	0.669303	-9.98533	1.83656e-265	6.72792e-264	14376	9040	0
hsa-miR-27a	-0.342356	-8.088	3.91736e-253	1.38877e-251	37717	47818	0
hsa-let-7d	-0.804023	-10.6308	1.68132e-237	5.77429e-236	5515	9630	0
hsa-miR-16	-0.387991	-8.72047	7.81032e-210	2.60107e-208	23948	31338	0
hsa-miR-26a	-0.467431	-9.36142	3.48778e-195	1.09516e-193	14941	20658	0
hsa-miR-30c	-0.397673	-8.89746	3.89773e-195	1.18989e-193	21112	27813	0
hsa-miR-455-5p	0.851149	-11.2175	4.26012e-184	1.26537e-182	6518	3613	0
hsa-miR-103	-0.138109	-6.09158	8.1895e-166	2.36849e-164	161531	177759	0
hsa-miR-92a	0.326744	-8.6	8.77329e-165	2.47227e-163	33351	26592	0
hsa-miR-200b	0.781748	-11.1546	3.21812e-162	8.84179e-161	6646	3866	0
hsa-miR-19b	0.333406	-8.69507	1.04862e-160	2.8108e-159	31297	24839	0
hsa-miR-99b	-0.523108	-10.101	9.52747e-147	2.43504e-145	8777	12614	0
hsa-miR-378	-0.556775	-10.2879	5.49822e-146	1.37331e-144	7621	11210	0
hsa-let-7b	0.435933	-9.67092	2.50236e-140	6.11132e-139	16488	12188	0
hsa-miR-17	0.153074	-6.71482	1.66782e-133	3.89987e-132	116004	104326	0
hsa-miR-503	-0.889821	-11.9821	6.02338e-115	1.35096e-113	2098	3888	0
hsa-miR-22	-0.271025	-8.6	1.47039e-112	3.23191e-111	27111	32714	0
hsa-miR-423-3p	-0.436563	-10.2255	1.24491e-94	2.68265e-93	8297	11229	0
hsa-miR-7	-0.169508	-7.62303	2.54605e-87	5.38098e-86	55274	62165	0
hsa-miR-138	0.561655	-11.1063	3.84901e-87	7.98126e-86	6368	4314	0
hsa-miR-424	-0.435267	-10.3807	1.03543e-84	2.06898e-83	7454	10079	0
hsa-miR-454	-0.690464	-11.7781	1.53199e-80	2.95378e-79	2590	4180	0
hsa-miR-125b-1*	0.988925	-12.8708	3.21226e-80	6.08669e-79	2173	1095	0
hsa-miR-106b	0.299424	-9.4187	1.76947e-79	3.29601e-78	18731	15220	0
hsa-miR-10a	0.369505	-10.0721	4.88015e-77	8.79228e-76	12202	9445	0
hsa-miR-1259	-0.446727	-10.6215	1.12163e-75	1.98819e-74	6283	8563	0
hsa-miR-185	-0.825225	-12.6174	1.89878e-64	3.31232e-63	1382	2448	0
hsa-miR-26b	-0.363524	-10.2866	1.31316e-63	2.25495e-62	8156	10494	0
hsa-miR-20a	-0.0630006	-5.32286	3.97393e-60	6.719e-59	282469	295077	0
hsa-miR-148b	0.190604	-8.62943	5.1594e-56	8.59118e-55	31172	27314	0
hsa-miR-584	-0.654941	-12.2166	5.44732e-54	8.93523e-53	1935	3047	0
hsa-miR-374a*	0.686532	-12.5478	7.51534e-49	1.21461e-47	2448	1521	0
hsa-miR-425	0.156761	-8.33104	7.02092e-47	1.08676e-45	37887	33986	0
hsa-miR-28-5p	-0.557884	-12.0337	6.72535e-45	1.02655e-43	2272	3344	0
hsa-miR-128	-0.587242	-12.2147	5.53554e-44	8.22102e-43	1983	2980	0
hsa-miR-29a	0.282362	-10.1377	9.21378e-44	1.35013e-42	11312	9301	0
hsa-miR-1979	-0.527306	-11.9133	9.54684e-44	1.38052e-42	2496	3597	0
hsa-miR-221*	0.429974	-11.3954	1.52023e-42	2.16978e-41	4979	3696	0
hsa-miR-24-2*	0.424319	-11.361	2.06889e-42	2.91501e-41	5089	3792	0
hsa-miR-1307	-0.499912	-11.9863	1.15118e-37	1.58144e-36	2395	3387	0
hsa-miR-744	-0.848516	-13.5944	2.81682e-35	3.72975e-34	696	1254	0
hsa-let-7a	-0.0791431	-6.94331	1.09584e-31	1.43373e-30	91356	96507	0
hsa-let-7c	-0.447284	-11.9401	2.17445e-31	2.81144e-30	2519	3434	0
hsa-miR-340	0.420554	-11.802	4.16867e-31	5.32717e-30	3744	2797	0
hsa-miR-30d	-0.126578	-8.33254	5.69639e-31	7.19579e-30	34308	37454	0
hsa-miR-99a	-0.31449	-11.0692	1.06682e-28	1.33232e-27	4823	5997	0
hsa-miR-200a	0.862439	-14.0685	1.1819e-27	1.45944e-26	907	499	0
hsa-miR-200c	0.589576	-12.989	3.6611e-27	4.47061e-26	1744	1159	0
hsa-miR-9	0.75884	-13.7421	7.98901e-27	9.54339e-26	1097	648	0
hsa-miR-877	-0.894086	-14.2633	3.95506e-25	4.67378e-24	431	801	0
hsa-miR-140-3p	0.171599	-9.62543	8.8092e-24	1.02993e-22	15527	13785	0
hsa-miR-1246	-0.875987	-14.3135	2.07365e-23	2.25637e-22	419	769	0
hsa-miR-27a*	0.370296	-11.8854	2.91471e-23	3.14046e-22	3473	2687	0
hsa-miR-421	-0.668934	-13.6867	1.97744e-21	2.06972e-20	695	1105	0
hsa-miR-192	0.426144	-12.6401	1.31303e-18	1.33613e-17	2098	1562	0
hsa-miR-191	-0.172674	-10.0663	5.26219e-18	5.30564e-17	10152	11442	0
hsa-miR-18a	-0.106543	-8.82568	2.17975e-16	2.13888e-15	24545	26426	0
hsa-miR-182	0.158269	-10.0632	1.58202e-15	1.53862e-14	11410	10224	0
hsa-miR-423-5p	-0.192877	-10.6236	1.633e-15	1.57427e-14	6851	7831	0
hsa-miR-99b*	-0.608752	-13.9392	2.4513e-15	2.34259e-14	596	908	0
hsa-miR-505	-0.694848	-14.3508	6.1461e-15	5.8229e-14	435	704	0
hsa-miR-542-3p	0.26614	-11.765	1.0566e-13	9.84066e-13	3641	3028	0
hsa-miR-582-3p	0.863223	-15.2297	3.14883e-13	2.89984e-12	406	223	0
hsa-miR-93	-0.0927795	-8.76921	3.16634e-13	2.89984e-12	25647	27350	0
hsa-miR-625*	0.537168	-13.8603	4.17369e-13	3.79081e-12	936	645	0
hsa-miR-652	-0.463347	-13.4094	5.00038e-13	4.50444e-12	905	1247	0
hsa-miR-548x	5.72195	-20.8771	9.09495e-13	8.06076e-12	44	1	0
hsa-miR-365	-0.81017	-15.0531	1.27482e-12	1.12082e-11	257	450	0
hsa-miR-660	0.81423	-15.1461	1.35981e-12	1.18605e-11	423	240	0
hsa-miR-34c-3p	31.9174	-34.0573	3.63798e-12	3.09933e-11	41	0	0
hsa-miR-181a-2*	0.848739	-15.325	3.72349e-12	3.14778e-11	378	210	0
hsa-miR-140-5p	0.227226	-11.5608	9.79919e-12	8.22084e-11	4139	3536	0
hsa-miR-592	0.857761	-15.445	1.41341e-11	1.16792e-10	349	192	0
hsa-miR-374b*	0.583273	-14.3484	2.83215e-11	2.32279e-10	678	453	0
hsa-miR-34b*	4.6813	-20.3974	3.81988e-11	3.10966e-10	42	2	0
hsa-miR-30a*	0.199233	-11.3214	8.73871e-11	7.06165e-10	4839	4214	0
hsa-miR-33a	0.934491	-15.8785	3.75355e-10	2.96774e-09	265	139	0
hsa-miR-181b	-0.138318	-10.4252	9.16723e-10	7.09492e-09	8011	8817	0
hsa-miR-424*	-0.503037	-14.1631	1.61718e-09	1.23422e-08	529	750	0
hsa-miR-342-3p	-0.56312	-14.5338	3.04021e-09	2.30427e-08	401	592	0
hsa-miR-15b	-0.199957	-11.5907	3.85358e-09	2.90074e-08	3496	4015	0
hsa-miR-886-3p	-0.88789	-15.8966	5.47447e-09	4.09282e-08	139	258	0
hsa-let-7d*	-0.412013	-13.9357	7.17208e-08	5.29001e-07	639	851	0
hsa-miR-374a	0.108401	-10.1113	8.50804e-08	6.23356e-07	10847	10062	0
hsa-miR-153	4.87395	-21.3011	1.19209e-07	8.67623e-07	24	1	0
hsa-miR-450b-5p	-0.682443	-15.4355	1.32065e-07	9.48627e-07	206	330	0
hsa-miR-30b	-0.159104	-11.2638	1.40566e-07	1.00313e-06	4447	4966	0
hsa-miR-9*	0.392325	-13.9476	2.38053e-07	1.68787e-06	838	638	0
hsa-miR-28-3p	-0.265911	-12.7969	2.65512e-07	1.8705e-06	1481	1781	0
hsa-miR-589	-0.767596	-15.8365	3.28384e-07	2.29869e-06	151	258	0
hsa-miR-1275	-2.42198	-19.1677	4.51662e-07	3.10235e-06	8	45	0
hsa-miR-132	-0.777286	-15.9271	5.34966e-07	3.65173e-06	142	243	0
hsa-miR-32	0.368605	-13.8293	5.45453e-07	3.70033e-06	902	699	0
hsa-miR-125b-2*	0.636744	-15.4655	6.90233e-07	4.65378e-06	318	205	0
hsa-miR-1975	-0.364189	-13.8341	8.10142e-07	5.42894e-06	697	898	0
hsa-miR-941	0.264662	-12.992	1.43807e-06	9.52073e-06	1555	1294	0
hsa-miR-107	0.271842	-13.1113	2.24917e-06	1.48014e-05	1435	1188	0
hsa-miR-324-5p	0.547038	-15.2847	6.76814e-06	4.42749e-05	350	239	0
hsa-miR-598	0.607163	-15.5828	7.46623e-06	4.85526e-05	291	191	0
hsa-miR-429	0.574922	-15.4849	8.04632e-06	5.20171e-05	308	206	0
hsa-miR-17*	0.446669	-14.7801	1.22401e-05	7.86659e-05	480	352	0
hsa-miR-96	0.403699	-14.5083	1.48405e-05	9.42755e-05	570	431	0
hsa-miR-455-3p	0.311314	-13.8143	1.85597e-05	0.000116555	894	720	0
hsa-miR-18a*	-0.750541	-16.319	2.28842e-05	0.000142896	109	183	0
hsa-miR-15a	0.130836	-11.3578	2.72508e-05	0.000169201	4607	4208	0
hsa-miR-183	-0.115546	-10.999	2.81678e-05	0.000173913	5425	5877	0
hsa-miR-548d-5p	-0.773464	-16.4595	3.53362e-05	0.000216953	98	168	0
hsa-miR-4286	-0.457004	-15.0567	5.76189e-05	0.000351795	289	397	0
hsa-miR-181c	0.635438	-16.0281	6.69517e-05	0.000406519	216	139	0
hsa-miR-1301	-0.872476	-16.9169	7.05139e-05	0.000425796	69	126	0
hsa-miR-152	-0.30034	-13.9326	8.62045e-05	0.000517698	666	820	0
hsa-miR-130a	0.183793	-12.5741	0.000106698	0.000633845	2020	1778	0
hsa-miR-521	3.05452	-20.6259	0.000121117	0.00071563	21	2	0
hsa-miR-34b	30.4149	-34.8086	0.00012207	0.000717408	15	0	0
hsa-miR-345	-0.324566	-14.2656	0.000147829	0.000864173	524	657	0
hsa-miR-671-3p	0.862362	-17.0781	0.000154912	0.000900784	113	62	0
hsa-miR-574-3p	0.297025	-14.1058	0.00025529	0.00146127	727	591	0
hsa-miR-452	-0.168824	-12.5394	0.000340026	0.00193621	1831	2058	0
hsa-miR-222	0.0414735	-8.6639	0.000706366	0.00396069	28903	28084	0
hsa-miR-342-5p	-1.67037	-19.181	0.00071727	0.00400142	11	35	0
hsa-miR-1	-3.69591	-21.3381	0.000728607	0.00404414	1	16	0
hsa-miR-15b*	-0.278053	-14.1492	0.000748475	0.00413354	578	700	0
hsa-miR-200a*	1.42649	-18.8549	0.000802331	0.00440881	40	15	0
hsa-miR-301b	0.424069	-15.4439	0.00111575	0.00610056	300	224	0
hsa-miR-217	0.685288	-16.8563	0.00124971	0.00679916	124	77	0
hsa-miR-92a-1*	-0.504562	-15.968	0.00129548	0.00697908	151	215	0
hsa-miR-92b	0.156913	-12.6674	0.00132319	0.00709361	1876	1682	0
hsa-miR-331-3p	-0.357139	-15.0188	0.00140585	0.00750016	308	394	0
hsa-miR-105*	2.31756	-20.2574	0.00154388	0.00819673	21	4	0
hsa-miR-502-5p	-1.68502	-19.5362	0.00165805	0.00876058	8	27	0
hsa-miR-224*	0.87395	-17.6007	0.00171053	0.0089946	79	43	0
hsa-miR-224	0.169725	-12.9729	0.00180033	0.00942171	1524	1355	0
hsa-miR-454*	-0.810548	-17.3885	0.00194253	0.0100774	51	89	0
hsa-miR-516a-3p	29.83	-35.1011	0.00195313	0.0100774	10	0	0
hsa-miR-516b*	29.83	-35.1011	0.00195313	0.0100774	10	0	0
hsa-miR-576-3p	-0.641989	-16.8207	0.00226014	0.011607	80	125	0
hsa-miR-1257	-3.53544	-21.4184	0.00234985	0.0119739	1	14	0
hsa-miR-30c-2*	-0.148496	-12.6331	0.00235338	0.0119739	1728	1915	0
hsa-miR-499-5p	1.49062	-19.4078	0.00256321	0.0129814	28	10	0
hsa-miR-19b-1*	1.05159	-18.3543	0.00294276	0.0148353	50	24	0
hsa-miR-31	1.13698	-18.5846	0.00315606	0.0158379	44	20	0
hsa-miR-106b*	-0.16337	-13.0303	0.00371485	0.0185574	1305	1462	0
hsa-miR-628-5p	-0.851334	-17.8062	0.00385411	0.0191659	38	68	0
hsa-miR-10b	2.55202	-20.8771	0.00418091	0.0206974	15	2	0
hsa-miR-197	-0.183532	-13.4184	0.00421513	0.0207732	990	1125	0
hsa-miR-362-3p	1.38852	-19.2365	0.004324	0.0212146	30	12	0
hsa-miR-497	1.21098	-18.8847	0.00460131	0.0224748	36	16	0
hsa-miR-1306	-1.14842	-18.6119	0.00591843	0.0285577	19	43	0
hsa-miR-3174	-2.09183	-20.1402	0.00592461	0.0285577	5	21	0
hsa-miR-627	1.72195	-19.8771	0.00592461	0.0285577	22	7	0
hsa-miR-450a	-0.207197	-13.9051	0.00654991	0.0314339	701	809	0
hsa-miR-1308	0.361025	-15.5918	0.0072117	0.0344594	265	206	0
hsa-miR-25*	-0.447978	-16.2072	0.00789225	0.037548	131	178	0
hsa-miR-425*	-0.290642	-14.9586	0.0079551	0.0376839	328	401	0
hsa-miR-32*	-0.496888	-16.4947	0.00893119	0.0421261	105	149	0
hsa-miR-210	0.308937	-15.2799	0.00991638	0.0465731	323	261	0
hsa-miR-1270	-0.717165	-17.5421	0.0100901	0.0471875	47	78	0
hsa-miR-27b*	0.0785611	-11.2865	0.0101459	0.0472473	4754	4502	0
hsa-miR-766	-1.00597	-18.5132	0.0103377	0.0479371	22	44	0
hsa-miR-138-1*	0.552022	-17.0027	0.010397	0.0480099	107	73	0
hsa-miR-2110	-0.938304	-18.3246	0.0116727	0.0536621	25	49	0
hsa-miR-219-1-3p	2.55202	-21.4621	0.0117188	0.0536621	10	2	0
hsa-miR-193b	-0.374516	-15.8593	0.011997	0.0547082	171	221	0
hsa-miR-185*	-3.25533	-21.5584	0.0129395	0.0587622	1	12	0
hsa-miR-340*	-0.326233	-15.5883	0.0152565	0.0689994	209	263	0
hsa-miR-3171	-29.0853	-35.4734	0.015625	0.0703765	0	6	0
hsa-miR-574-5p	-0.186503	-13.9765	0.0166779	0.0748122	672	765	0
hsa-miR-25	0.0562166	-10.6982	0.0234698	0.104851	7092	6821	0
hsa-miR-16-2*	-0.22454	-14.6434	0.024366	0.108414	418	488	0
hsa-miR-204	0.908166	-18.6402	0.024746	0.109661	39	21	0
hsa-miR-20a*	0.229333	-14.7347	0.0252029	0.111237	459	391	0
hsa-miR-1292	-1.03294	-19.0846	0.0258961	0.113839	15	30	0
hsa-miR-532-3p	0.632942	-17.7212	0.0264235	0.115695	67	43	0
hsa-miR-10a*	0.456865	-16.9551	0.0313018	0.134522	107	78	0
hsa-miR-125a-3p	-0.377589	-16.283	0.0313354	0.134522	127	165	0
hsa-miR-1271	-28.8629	-35.5846	0.03125	0.134522	0	5	0
hsa-miR-130b	-0.166256	-13.9355	0.0312746	0.134522	696	781	0
hsa-miR-876-5p	29.1519	-35.4401	0.03125	0.134522	6	0	0
hsa-miR-548b-5p	-2.25533	-21.0584	0.0351563	0.150337	2	12	0
hsa-miR-194	0.085165	-12.1472	0.0366346	0.156052	2624	2473	0
hsa-miR-181d	0.189452	-14.4291	0.0380659	0.161523	559	491	0
hsa-miR-483-3p	-2.44798	-21.9621	0.0390625	0.165114	1	7	0
hsa-miR-212	-1.03294	-19.4997	0.0409596	0.171811	11	22	0
hsa-miR-653	1.06659	-19.3974	0.0409596	0.171811	24	12	0
hsa-miR-19a	-0.0340472	-9.54803	0.0411548	0.171974	15255	15620	0
hsa-miR-1304	-1.03294	-19.2102	0.0435585	0.179965	13	27	0
hsa-miR-203	1.28899	-19.9237	0.0432853	0.179965	18	7	0
hsa-miR-625	0.260917	-15.374	0.0434063	0.179965	298	249	0
hsa-miR-548o	-0.688986	-18.3822	0.0443709	0.182635	27	43	0
hsa-miR-767-3p	1.68953	-20.5714	0.0490417	0.20036	13	4	0
hsa-miR-96*	1.68953	-20.5714	0.0490417	0.20036	13	4	0
hsa-miR-720	-0.133923	-13.6054	0.0517349	0.21058	885	971	0
hsa-miR-548s	1.23009	-19.8011	0.052239	0.211847	19	8	0
hsa-miR-2278	-1.29598	-20.2162	0.0524788	0.212037	6	15	0
hsa-miR-1267	-2.14842	-21.1119	0.057373	0.230963	2	11	0
hsa-miR-550	-0.75464	-18.5608	0.0599412	0.240421	23	39	0
hsa-miR-1298	-28.5999	-35.7161	0.0625	0.24444	0	4	0
hsa-miR-1322	-1.16419	-19.7966	0.0614283	0.24444	8	19	0
hsa-miR-143*	28.83	-35.6011	0.0625	0.24444	5	0	0
hsa-miR-145*	28.83	-35.6011	0.0625	0.24444	5	0	0
hsa-miR-487b	-28.5999	-35.7161	0.0625	0.24444	0	4	0
hsa-miR-518a-5p	28.83	-35.6011	0.0625	0.24444	5	0	0
hsa-miR-527	28.83	-35.6011	0.0625	0.24444	5	0	0
hsa-miR-1274a	0.266436	-15.6682	0.0634684	0.24686	243	202	0
hsa-miR-196b	1.2041	-20.3287	0.0635681	0.24686	13	6	0
hsa-miR-1254	-0.679304	-18.3229	0.0639499	0.247468	28	45	0
hsa-miR-199b-5p	3.13698	-22.1696	0.0703125	0.269245	7	1	0
hsa-miR-34a*	1.87395	-21.8011	0.0703125	0.269245	6	2	0
hsa-miR-449b	1.87395	-21.8011	0.0703125	0.269245	6	2	0
hsa-miR-30e*	-0.132226	-13.7958	0.0708994	0.269623	776	851	0
hsa-miR-641	-0.516691	-17.5702	0.0709017	0.269623	50	71	0
hsa-miR-33a*	0.648237	-18.556	0.0721774	0.273528	38	24	0
hsa-let-7i*	0.218598	-15.3296	0.0755712	0.285404	303	260	0
hsa-miR-940	-0.769906	-18.8011	0.0759047	0.285683	19	33	0
hsa-miR-29c	0.322154	-16.5658	0.079874	0.299596	133	107	0
hsa-miR-29c*	-0.518368	-17.605	0.0824075	0.308047	48	69	0
hsa-miR-33b	0.704025	-18.6312	0.0869489	0.323348	36	22	0
hsa-miR-505*	-0.505311	-17.724	0.0870891	0.323348	45	64	0
hsa-miR-141	0.893059	-19.3847	0.0895311	0.330666	23	12	0
hsa-miR-29b-2*	-0.323989	-16.6147	0.0896619	0.330666	103	129	0
hsa-miR-29b	0.116481	-13.6259	0.0917074	0.336181	952	878	0
hsa-miR-30d*	0.408658	-17.3243	0.0917692	0.336181	81	61	0
hsa-miR-1248	-0.554893	-18.2082	0.0929119	0.338942	31	46	0
hsa-miR-193b*	-1.37398	-20.1772	0.0931396	0.338942	6	16	0
hsa-miR-769-5p	0.0626981	-11.8798	0.0940701	0.341198	3134	3000	0
hsa-miR-590-3p	-0.258154	-15.8672	0.0954384	0.345022	177	211	0
hsa-miR-1226*	-1.35487	-20.5086	0.0962524	0.346824	5	12	0
hsa-miR-193a-5p	0.497574	-17.7344	0.0982425	0.352838	63	45	0
hsa-miR-548l	-1.03294	-20.3477	0.115318	0.411477	6	12	0
hsa-miR-99a*	1.01145	-20.2324	0.115318	0.411477	13	7	0
hsa-miR-1262	-1.44798	-20.8771	0.118469	0.421352	4	10	0
hsa-let-7c*	28.4149	-35.8086	0.125	0.42796	4	0	0
hsa-miR-106a*	28.4149	-35.8086	0.125	0.42796	4	0	0
hsa-miR-135b*	-0.659482	-18.6084	0.123731	0.42796	23	36	0
hsa-miR-191*	-0.659482	-18.6084	0.123731	0.42796	23	36	0
hsa-miR-223	28.4149	-35.8086	0.125	0.42796	4	0	0
hsa-miR-296-5p	-28.278	-35.8771	0.125	0.42796	0	3	0
hsa-miR-490-3p	28.4149	-35.8086	0.125	0.42796	4	0	0
hsa-miR-548a-5p	-28.278	-35.8771	0.125	0.42796	0	3	0
hsa-miR-636	-28.278	-35.8771	0.125	0.42796	0	3	0
hsa-miR-643	28.4149	-35.8086	0.125	0.42796	4	0	0
hsa-miR-935	2.87395	-22.3011	0.125	0.42796	6	1	0
hsa-miR-942	-0.575734	-18.1433	0.123853	0.42796	33	49	0
hsa-miR-1826	0.125078	-14.1638	0.134757	0.459931	658	603	0
hsa-miR-449a	0.967059	-19.6696	0.136046	0.462893	19	10	0
hsa-miR-769-3p	-0.728086	-19.0147	0.143865	0.487987	17	28	0
hsa-miR-3187	-1.76991	-21.3011	0.145996	0.492787	2	8	0
hsa-miR-324-3p	-0.425258	-17.9734	0.146177	0.492787	39	52	0
hsa-miR-1266	-0.801615	-19.6153	0.149613	0.501294	11	19	0
hsa-miR-3134	-0.801615	-19.6153	0.149613	0.501294	11	19	0
hsa-miR-556-5p	-0.626315	-18.625	0.155002	0.517772	23	35	0
hsa-miR-26a-2*	0.402644	-17.606	0.163423	0.542604	67	50	0
hsa-miR-582-5p	-0.194692	-15.6211	0.16318	0.542604	214	245	0
hsa-miR-146b-3p	0.87395	-20.3011	0.167068	0.553037	12	7	0
hsa-miR-339-3p	-0.168961	-15.219	0.168927	0.55751	286	321	0
hsa-miR-664	0.153472	-14.996	0.175108	0.576178	373	335	0
hsa-miR-15a*	1.28899	-21.5086	0.179688	0.587728	6	2	0
hsa-miR-570	-1.32245	-20.9399	0.179565	0.587728	4	9	0
hsa-miR-576-5p	-0.592368	-18.642	0.192526	0.627853	23	35	0
hsa-miR-378c	-0.203245	-15.9449	0.193639	0.629613	171	197	0
hsa-miR-7-1*	0.301214	-17.0329	0.194747	0.63135	96	78	0
hsa-miR-24-1*	0.166529	-15.4749	0.197277	0.63767	269	239	0
hsa-miR-106a	-0.0375268	-11.1719	0.20124	0.64857	4944	5074	0
hsa-miR-548k	-0.346099	-17.5536	0.206647	0.66405	53	68	0
hsa-miR-744*	-0.447978	-17.9621	0.213153	0.68296	39	53	0
hsa-miR-1295	-0.649612	-19.5393	0.215327	0.68792	12	19	0
hsa-miR-1229	-1.76991	-22.3011	0.21875	0.694816	1	4	0
hsa-miR-545*	-1.76991	-22.3011	0.21875	0.694816	1	4	0
hsa-miR-3182	1.13698	-21.1696	0.226562	0.717557	7	3	0
hsa-miR-1280	0.639485	-19.4184	0.229481	0.722635	21	13	0
hsa-miR-500b	0.639485	-19.4184	0.229481	0.722635	21	13	0
hsa-miR-339-5p	0.115289	-14.6144	0.235001	0.737903	480	443	0
hsa-miR-149	0.307603	-17.3175	0.238287	0.74397	79	64	0
hsa-miR-588	1.06659	-20.3974	0.237885	0.74397	12	6	0
hsa-let-7e*	0.250366	-16.885	0.24691	0.754808	104	88	0
hsa-miR-1285	-0.769906	-19.8011	0.247789	0.754808	10	17	0
hsa-miR-154*	-27.8629	-36.0846	0.25	0.754808	0	2	0
hsa-miR-1914*	-27.8629	-36.0846	0.25	0.754808	0	2	0
hsa-miR-194*	-27.8629	-36.0846	0.25	0.754808	0	2	0
hsa-miR-200b*	0.634484	-19.3334	0.242985	0.754808	22	14	0
hsa-miR-3125	-27.8629	-36.0846	0.25	0.754808	0	2	0
hsa-miR-3194	-27.8629	-36.0846	0.25	0.754808	0	2	0
hsa-miR-330-5p	-0.108492	-14.4772	0.246177	0.754808	488	526	0
hsa-miR-379	-27.8629	-36.0846	0.25	0.754808	0	2	0
hsa-miR-548v	-27.8629	-36.0846	0.25	0.754808	0	2	0
hsa-miR-708*	-27.8629	-36.0846	0.25	0.754808	0	2	0
hsa-miR-548e	-0.335503	-17.6964	0.254605	0.766606	48	61	0
hsa-miR-1291	-1.18494	-21.0086	0.266846	0.801266	4	8	0
hsa-let-7b*	0.464559	-18.4184	0.267812	0.801976	39	28	0
hsa-miR-195	0.230094	-16.8417	0.283948	0.847985	107	91	0
hsa-miR-361-5p	0.0381595	-11.7325	0.285368	0.849918	3441	3351	0
hsa-miR-219-5p	0.967059	-21.6696	0.289063	0.853978	5	2	0
hsa-miR-26a-1*	0.967059	-21.6696	0.289063	0.853978	5	2	0
hsa-miR-664*	0.967059	-21.6696	0.289063	0.853978	5	2	0
hsa-miR-190	-0.249074	-17.0171	0.292637	0.86222	80	95	0
hsa-miR-1249	-0.90741	-20.7324	0.301758	0.878024	5	9	0
hsa-miR-139-3p	-0.90741	-20.7324	0.301758	0.878024	5	9	0
hsa-miR-365*	-0.90741	-20.7324	0.301758	0.878024	5	9	0
hsa-miR-548d-3p	-0.90741	-20.7324	0.301758	0.878024	5	9	0
hsa-miR-590-5p	-0.541088	-19.0086	0.301996	0.878024	18	26	0
hsa-miR-26b*	0.677553	-19.9399	0.307456	0.889196	15	9	0
hsa-miR-363	0.677553	-19.9399	0.307456	0.889196	15	9	0
hsa-miR-3158	-0.371357	-18.1424	0.320293	0.918084	35	45	0
hsa-miR-331-5p	0.10761	-14.9361	0.319623	0.918084	383	355	0
hsa-miR-362-5p	-0.13914	-15.5315	0.320786	0.918084	232	256	0
hsa-miR-374b	0.033668	-11.5933	0.319817	0.918084	3784	3697	0
hsa-miR-1908	-0.695906	-19.8381	0.32694	0.933264	10	16	0
hsa-miR-20b	-0.711013	-20.5086	0.332306	0.946125	6	10	0
hsa-miR-1273d	-1.44798	-21.4621	0.34375	0.976179	2	7	0
hsa-miR-216b	-0.599981	-19.7162	0.344928	0.977001	11	17	0
hsa-miR-330-3p	0.1126	-15.198	0.353311	0.998171	320	296	0
hsa-let-7f-1*	0.329629	-18.7659	0.488456	1	29	23	0
hsa-let-7f-2*	0.359377	-20.5584	1	1	8	7	0
hsa-let-7g*	0.329629	-20.7659	1	1	7	6	0
hsa-miR-101*	-1.03294	-21.6696	0.726562	1	2	5	0
hsa-miR-103-2*	-0.316734	-18.5041	0.381733	1	28	35	0
hsa-miR-103-as	0	-50.0161	1	1	0	0	0
hsa-miR-10b*	0	-50.0161	1	1	0	0	0
hsa-miR-1178	0	-50.0161	1	1	0	0	0
hsa-miR-1179	-1.44798	-22.4621	0.375	1	1	3	0
hsa-miR-1180	-0.0329407	-17.3623	1	1	68	69	0
hsa-miR-1181	-26.278	-36.8771	1	1	0	1	0
hsa-miR-1182	0	-50.0161	1	1	0	0	0
hsa-miR-1183	0	-50.0161	1	1	0	0	0
hsa-miR-1184	0	-50.0161	1	1	0	0	0
hsa-miR-1185	0	-50.0161	1	1	0	0	0
hsa-miR-1193	0	-50.0161	1	1	0	0	0
hsa-miR-1197	0	-50.0161	1	1	0	0	0
hsa-miR-1200	0	-50.0161	1	1	0	0	0
hsa-miR-1201	0.0985102	-16.4409	0.576822	1	134	126	0
hsa-miR-1202	0	-50.0161	1	1	0	0	0
hsa-miR-1203	0	-50.0161	1	1	0	0	0
hsa-miR-1204	0	-50.0161	1	1	0	0	0
hsa-miR-1205	0	-50.0161	1	1	0	0	0
hsa-miR-1206	0	-50.0161	1	1	0	0	0
hsa-miR-1207-3p	0	-50.0161	1	1	0	0	0
hsa-miR-1207-5p	0	-50.0161	1	1	0	0	0
hsa-miR-1208	0	-50.0161	1	1	0	0	0
hsa-miR-122	0.552022	-23.4621	1	1	1	1	0
hsa-miR-122*	0	-50.0161	1	1	0	0	0
hsa-miR-1224-3p	0	-50.0161	1	1	0	0	0
hsa-miR-1224-5p	-26.278	-36.8771	1	1	0	1	0
hsa-miR-1225-3p	0	-50.0161	1	1	0	0	0
hsa-miR-1225-5p	0	-50.0161	1	1	0	0	0
hsa-miR-1226	-0.295975	-19.7162	0.571588	1	12	15	0
hsa-miR-1227	26.83	-36.6011	1	1	1	0	0
hsa-miR-1228	-26.278	-36.8771	1	1	0	1	0
hsa-miR-1228*	-26.278	-36.8771	1	1	0	1	0
hsa-miR-1231	0	-50.0161	1	1	0	0	0
hsa-miR-1233	0	-50.0161	1	1	0	0	0
hsa-miR-1234	0.552022	-23.4621	1	1	1	1	0
hsa-miR-1236	0	-50.0161	1	1	0	0	0
hsa-miR-1237	0	-50.0161	1	1	0	0	0
hsa-miR-1238	0	-50.0161	1	1	0	0	0
hsa-miR-124	26.83	-36.6011	1	1	1	0	0
hsa-miR-124*	0	-50.0161	1	1	0	0	0
hsa-miR-1243	0.136984	-21.6696	1	1	4	3	0
hsa-miR-1244	0	-50.0161	1	1	0	0	0
hsa-miR-1245	0	-50.0161	1	1	0	0	0
hsa-miR-1247	0	-50.0161	1	1	0	0	0
hsa-miR-1250	27.83	-36.1011	1	1	2	0	0
hsa-miR-1251	0	-50.0161	1	1	0	0	0
hsa-miR-1252	0	-50.0161	1	1	0	0	0
hsa-miR-1253	0	-50.0161	1	1	0	0	0
hsa-miR-1255a	-0.100055	-20.3287	1	1	8	9	0
hsa-miR-1255b	26.83	-36.6011	1	1	1	0	0
hsa-miR-1256	0	-50.0161	1	1	0	0	0
hsa-miR-1258	0	-50.0161	1	1	0	0	0
hsa-miR-1260	-26.278	-36.8771	1	1	0	1	0
hsa-miR-1260b	0.484908	-19.0362	0.360378	1	25	18	0
hsa-miR-1261	0	-50.0161	1	1	0	0	0
hsa-miR-1263	0	-50.0161	1	1	0	0	0
hsa-miR-1264	0	-50.0161	1	1	0	0	0
hsa-miR-1265	0	-50.0161	1	1	0	0	0
hsa-miR-1269	0	-50.0161	1	1	0	0	0
hsa-miR-1272	26.83	-36.6011	1	1	1	0	0
hsa-miR-1273	0	-50.0161	1	1	0	0	0
hsa-miR-1273c	1.13698	-22.1696	0.6875	1	4	2	0
hsa-miR-127-3p	0	-50.0161	1	1	0	0	0
hsa-miR-127-5p	0	-50.0161	1	1	0	0	0
hsa-miR-1276	-0.447978	-20.6402	0.607239	1	6	8	0
hsa-miR-1277	0.136984	-21.6696	1	1	4	3	0
hsa-miR-1278	-0.0329407	-22.1696	1	1	2	2	0
hsa-miR-1279	0	-50.0161	1	1	0	0	0
hsa-miR-1281	0	-50.0161	1	1	0	0	0
hsa-miR-1282	0	-50.0161	1	1	0	0	0
hsa-miR-1284	-1.03294	-22.6696	0.625	1	1	2	0
hsa-miR-1286	0	-50.0161	1	1	0	0	0
hsa-miR-1288	0.552022	-23.4621	1	1	1	1	0
hsa-miR-1289	-0.0329407	-22.1696	1	1	2	2	0
hsa-miR-129*	-0.447978	-22.9621	1	1	1	2	0
hsa-miR-1290	0	-50.0161	1	1	0	0	0
hsa-miR-1293	0.552022	-21.4621	1	1	5	3	0
hsa-miR-1294	-0.585482	-20.5714	0.454498	1	6	9	0
hsa-miR-1296	-0.0481752	-15.8674	0.722362	1	190	197	0
hsa-miR-1297	0	-50.0161	1	1	0	0	0
hsa-miR-1299	0.0755838	-18.7003	0.787706	1	28	26	0
hsa-miR-1302	26.83	-36.6011	1	1	1	0	0
hsa-miR-1305	0	-50.0161	1	1	0	0	0
hsa-miR-130a*	-1.44798	-22.4621	0.375	1	1	3	0
hsa-miR-130b*	0.0764925	-14.5913	0.432537	1	481	456	0
hsa-miR-132*	-0.00437155	-17.5115	1	1	62	62	0
hsa-miR-1321	0	-50.0161	1	1	0	0	0
hsa-miR-1323	-27.278	-36.3771	0.5	1	0	2	0
hsa-miR-1324	0	-50.0161	1	1	0	0	0
hsa-miR-133a	0.552022	-23.4621	1	1	1	1	0
hsa-miR-133b	0	-50.0161	1	1	0	0	0
hsa-miR-134	-26.278	-36.8771	1	1	0	1	0
hsa-miR-135a	-1.03294	-22.6696	0.625	1	1	2	0
hsa-miR-135a*	0	-50.0161	1	1	0	0	0
hsa-miR-136	0	-50.0161	1	1	0	0	0
hsa-miR-136*	0	-50.0161	1	1	0	0	0
hsa-miR-138-2*	0	-50.0161	1	1	0	0	0
hsa-miR-139-5p	0.0459323	-14.9469	0.711511	1	372	360	0
hsa-miR-141*	0	-50.0161	1	1	0	0	0
hsa-miR-144	-27.278	-36.3771	0.5	1	0	2	0
hsa-miR-144*	-26.278	-36.8771	1	1	0	1	0
hsa-miR-145	0.552022	-23.4621	1	1	1	1	0
hsa-miR-1468	1.55202	-22.9621	1	1	2	1	0
hsa-miR-1469	0	-50.0161	1	1	0	0	0
hsa-miR-146a*	26.83	-36.6011	1	1	1	0	0
hsa-miR-147	-26.278	-36.8771	1	1	0	1	0
hsa-miR-1470	0	-50.0161	1	1	0	0	0
hsa-miR-1471	0	-50.0161	1	1	0	0	0
hsa-miR-147b	0.139423	-16.0463	0.386274	1	179	163	0
hsa-miR-148b*	0.0363804	-16.1275	0.823916	1	163	159	0
hsa-miR-149*	-26.278	-36.8771	1	1	0	1	0
hsa-miR-150	0	-50.0161	1	1	0	0	0
hsa-miR-150*	0	-50.0161	1	1	0	0	0
hsa-miR-1537	0	-50.0161	1	1	0	0	0
hsa-miR-1538	0.552022	-23.4621	1	1	1	1	0
hsa-miR-1539	0	-50.0161	1	1	0	0	0
hsa-miR-154	0	-50.0161	1	1	0	0	0
hsa-miR-155	1.55202	-22.9621	1	1	2	1	0
hsa-miR-155*	0	-50.0161	1	1	0	0	0
hsa-miR-182*	0.136984	-20.6696	1	1	7	7	0
hsa-miR-1825	0	-50.0161	1	1	0	0	0
hsa-miR-1827	0	-50.0161	1	1	0	0	0
hsa-miR-183*	-0.0191349	-18.0472	1	1	42	43	0
hsa-miR-184	-26.278	-36.8771	1	1	0	1	0
hsa-miR-186*	0.230094	-21.3011	1	1	5	4	0
hsa-miR-187	0	-50.0161	1	1	0	0	0
hsa-miR-187*	0	-50.0161	1	1	0	0	0
hsa-miR-188-3p	-0.184944	-21.5086	1	1	4	4	0
hsa-miR-188-5p	0.256566	-18.8549	0.568172	1	27	22	0
hsa-miR-18b	0.0240902	-17.7719	1	1	52	51	0
hsa-miR-18b*	0	-50.0161	1	1	0	0	0
hsa-miR-1909	0.552022	-23.4621	1	1	1	1	0
hsa-miR-1909*	-1.03294	-22.6696	0.625	1	1	2	0
hsa-miR-190b	-0.100055	-20.3287	1	1	8	9	0
hsa-miR-1910	-0.278053	-19.8771	0.690038	1	11	13	0
hsa-miR-1911	0	-50.0161	1	1	0	0	0
hsa-miR-1911*	0	-50.0161	1	1	0	0	0
hsa-miR-1912	0	-50.0161	1	1	0	0	0
hsa-miR-1913	0	-50.0161	1	1	0	0	0
hsa-miR-1914	-0.0329407	-22.1696	1	1	2	2	0
hsa-miR-1915	0	-50.0161	1	1	0	0	0
hsa-miR-1915*	0	-50.0161	1	1	0	0	0
hsa-miR-192*	-26.278	-36.8771	1	1	0	1	0
hsa-miR-193a-3p	-0.0198845	-17.9667	1	1	45	45	0
hsa-miR-195*	0	-50.0161	1	1	0	0	0
hsa-miR-196a*	0	-50.0161	1	1	0	0	0
hsa-miR-196b*	0	-50.0161	1	1	0	0	0
hsa-miR-1972	0	-50.0161	1	1	0	0	0
hsa-miR-1973	-1.03294	-22.6696	0.625	1	1	2	0
hsa-miR-1976	-0.0329407	-22.1696	1	1	2	2	0
hsa-miR-198	0	-50.0161	1	1	0	0	0
hsa-miR-199a-3p	0.153472	-18.8034	0.779768	1	27	24	0
hsa-miR-199a-5p	0.359377	-20.5584	1	1	8	7	0
hsa-miR-199b-3p	0.153472	-18.8034	0.779768	1	27	24	0
hsa-miR-19a*	-26.278	-36.8771	1	1	0	1	0
hsa-miR-19b-2*	0	-50.0161	1	1	0	0	0
hsa-miR-200c*	27.83	-36.1011	1	1	2	0	0
hsa-miR-202	0	-50.0161	1	1	0	0	0
hsa-miR-202*	1.55202	-22.9621	1	1	2	1	0
hsa-miR-205*	0.552022	-23.4621	1	1	1	1	0
hsa-miR-2052	0	-50.0161	1	1	0	0	0
hsa-miR-2053	0	-50.0161	1	1	0	0	0
hsa-miR-2054	0	-50.0161	1	1	0	0	0
hsa-miR-206	0	-50.0161	1	1	0	0	0
hsa-miR-208a	0	-50.0161	1	1	0	0	0
hsa-miR-208b	0	-50.0161	1	1	0	0	0
hsa-miR-20b*	0	-50.0161	1	1	0	0	0
hsa-miR-211	0	-50.0161	1	1	0	0	0
hsa-miR-2113	0	-50.0161	1	1	0	0	0
hsa-miR-2114	0	-50.0161	1	1	0	0	0
hsa-miR-2114*	0	-50.0161	1	1	0	0	0
hsa-miR-2115	0	-50.0161	1	1	0	0	0
hsa-miR-2115*	0	-50.0161	1	1	0	0	0
hsa-miR-2116	0	-50.0161	1	1	0	0	0
hsa-miR-2116*	1.55202	-22.9621	1	1	2	1	0
hsa-miR-2117	0	-50.0161	1	1	0	0	0
hsa-miR-214	0	-50.0161	1	1	0	0	0
hsa-miR-214*	0	-50.0161	1	1	0	0	0
hsa-miR-216a	27.83	-36.1011	1	1	2	0	0
hsa-miR-218-2*	0	-50.0161	1	1	0	0	0
hsa-miR-219-2-3p	0	-50.0161	1	1	0	0	0
hsa-miR-22*	-0.106362	-16.7579	0.629168	1	101	108	0
hsa-miR-220a	0	-50.0161	1	1	0	0	0
hsa-miR-220b	0	-50.0161	1	1	0	0	0
hsa-miR-220c	0	-50.0161	1	1	0	0	0
hsa-miR-221	-0.00754599	-8.82978	0.564107	1	25330	25462	0
hsa-miR-223*	26.83	-36.6011	1	1	1	0	0
hsa-miR-2276	-26.278	-36.8771	1	1	0	1	0
hsa-miR-2277	-0.447978	-21.9621	1	1	2	3	0
hsa-miR-2355	0.230094	-21.3011	1	1	5	4	0
hsa-miR-23a*	0.136984	-19.6696	1	1	15	13	0
hsa-miR-23b*	0.241682	-18.6631	0.504404	1	30	26	0
hsa-miR-2861	0	-50.0161	1	1	0	0	0
hsa-miR-2909	0	-50.0161	1	1	0	0	0
hsa-miR-296-3p	0.552022	-21.8771	1	1	4	2	0
hsa-miR-297	0	-50.0161	1	1	0	0	0
hsa-miR-298	0	-50.0161	1	1	0	0	0
hsa-miR-299-3p	0	-50.0161	1	1	0	0	0
hsa-miR-299-5p	0	-50.0161	1	1	0	0	0
hsa-miR-29a*	0.103616	-15.5725	0.461961	1	246	229	0
hsa-miR-29b-1*	-0.057463	-15.7061	0.665781	1	212	220	0
hsa-miR-300	0	-50.0161	1	1	0	0	0
hsa-miR-301a	0.038701	-14.3568	0.6731	1	558	543	0
hsa-miR-302a	-27.278	-36.3771	0.5	1	0	2	0
hsa-miR-302a*	0	-50.0161	1	1	0	0	0
hsa-miR-302b	-26.278	-36.8771	1	1	0	1	0
hsa-miR-302b*	0	-50.0161	1	1	0	0	0
hsa-miR-302c	0	-50.0161	1	1	0	0	0
hsa-miR-302c*	-26.278	-36.8771	1	1	0	1	0
hsa-miR-302d	0	-50.0161	1	1	0	0	0
hsa-miR-302d*	0	-50.0161	1	1	0	0	0
hsa-miR-302e	0	-50.0161	1	1	0	0	0
hsa-miR-302f	0	-50.0161	1	1	0	0	0
hsa-miR-3065-3p	0.104563	-18.7789	0.889884	1	27	25	0
hsa-miR-3065-5p	-0.0918344	-16.8182	0.67225	1	97	103	0
hsa-miR-3074	-27.278	-36.3771	0.5	1	0	2	0
hsa-miR-30b*	-0.048708	-16.6539	0.789797	1	110	114	0
hsa-miR-30c-1*	0.157743	-17.1357	0.580129	1	85	76	0
hsa-miR-31*	0	-50.0161	1	1	0	0	0
hsa-miR-3115	0.136984	-21.6696	1	1	4	3	0
hsa-miR-3116	26.83	-36.6011	1	1	1	0	0
hsa-miR-3117	0	-50.0161	1	1	0	0	0
hsa-miR-3118	0	-50.0161	1	1	0	0	0
hsa-miR-3119	0	-50.0161	1	1	0	0	0
hsa-miR-3120	0	-50.0161	1	1	0	0	0
hsa-miR-3121	-26.278	-36.8771	1	1	0	1	0
hsa-miR-3122	-26.278	-36.8771	1	1	0	1	0
hsa-miR-3123	0	-50.0161	1	1	0	0	0
hsa-miR-3124	-27.278	-36.3771	0.5	1	0	2	0
hsa-miR-3126-3p	-26.278	-36.8771	1	1	0	1	0
hsa-miR-3126-5p	-1.03294	-22.6696	0.625	1	1	2	0
hsa-miR-3127	0.136984	-21.6696	1	1	4	3	0
hsa-miR-3128	-0.0329407	-22.1696	1	1	2	2	0
hsa-miR-3129	0	-50.0161	1	1	0	0	0
hsa-miR-3130-3p	26.83	-36.6011	1	1	1	0	0
hsa-miR-3130-5p	0	-50.0161	1	1	0	0	0
hsa-miR-3131	-27.278	-36.3771	0.5	1	0	2	0
hsa-miR-3132	0	-50.0161	1	1	0	0	0
hsa-miR-3133	-0.447978	-21.9621	1	1	2	3	0
hsa-miR-3135	-26.278	-36.8771	1	1	0	1	0
hsa-miR-3136	0	-50.0161	1	1	0	0	0
hsa-miR-3137	-27.278	-36.3771	0.5	1	0	2	0
hsa-miR-3138	-0.447978	-21.9621	1	1	2	3	0
hsa-miR-3139	-0.447978	-20.3771	0.480682	1	7	10	0
hsa-miR-3140	-27.278	-36.3771	0.5	1	0	2	0
hsa-miR-3141	-26.278	-36.8771	1	1	0	1	0
hsa-miR-3142	0	-50.0161	1	1	0	0	0
hsa-miR-3143	0.10136	-18.3299	0.904975	1	36	34	0
hsa-miR-3144-3p	0	-50.0161	1	1	0	0	0
hsa-miR-3144-5p	26.83	-36.6011	1	1	1	0	0
hsa-miR-3145	0.552022	-23.4621	1	1	1	1	0
hsa-miR-3146	-26.278	-36.8771	1	1	0	1	0
hsa-miR-3147	0	-50.0161	1	1	0	0	0
hsa-miR-3148	-26.278	-36.8771	1	1	0	1	0
hsa-miR-3149	-0.769906	-21.8011	1	1	2	4	0
hsa-miR-3150	0	-50.0161	1	1	0	0	0
hsa-miR-3151	0	-50.0161	1	1	0	0	0
hsa-miR-3152	0	-50.0161	1	1	0	0	0
hsa-miR-3153	0	-50.0161	1	1	0	0	0
hsa-miR-3154	0	-50.0161	1	1	0	0	0
hsa-miR-3155	0	-50.0161	1	1	0	0	0
hsa-miR-3156	0	-50.0161	1	1	0	0	0
hsa-miR-3157	0	-50.0161	1	1	0	0	0
hsa-miR-3159	0	-50.0161	1	1	0	0	0
hsa-miR-3160	0	-50.0161	1	1	0	0	0
hsa-miR-3161	0	-50.0161	1	1	0	0	0
hsa-miR-3162	0	-50.0161	1	1	0	0	0
hsa-miR-3163	0.552022	-23.4621	1	1	1	1	0
hsa-miR-3164	-26.278	-36.8771	1	1	0	1	0
hsa-miR-3165	-0.447978	-21.9621	1	1	2	3	0
hsa-miR-3166	26.83	-36.6011	1	1	1	0	0
hsa-miR-3167	-26.278	-36.8771	1	1	0	1	0
hsa-miR-3168	0	-50.0161	1	1	0	0	0
hsa-miR-3169	0	-50.0161	1	1	0	0	0
hsa-miR-3170	-26.278	-36.8771	1	1	0	1	0
hsa-miR-3173	26.83	-36.6011	1	1	1	0	0
hsa-miR-3175	26.83	-36.6011	1	1	1	0	0
hsa-miR-3176	-27.278	-36.3771	0.5	1	0	2	0
hsa-miR-3177	-0.447978	-22.9621	1	1	1	2	0
hsa-miR-3178	0	-50.0161	1	1	0	0	0
hsa-miR-3179	-26.278	-36.8771	1	1	0	1	0
hsa-miR-3180-3p	0	-50.0161	1	1	0	0	0
hsa-miR-3180-5p	0	-50.0161	1	1	0	0	0
hsa-miR-3181	26.83	-36.6011	1	1	1	0	0
hsa-miR-3183	0	-50.0161	1	1	0	0	0
hsa-miR-3184	-26.278	-36.8771	1	1	0	1	0
hsa-miR-3185	0	-50.0161	1	1	0	0	0
hsa-miR-3186-3p	0	-50.0161	1	1	0	0	0
hsa-miR-3186-5p	0	-50.0161	1	1	0	0	0
hsa-miR-3188	1.55202	-21.9621	0.453125	1	5	2	0
hsa-miR-3189	0	-50.0161	1	1	0	0	0
hsa-miR-3190-3p	1.55202	-22.9621	1	1	2	1	0
hsa-miR-3190-5p	1.55202	-22.9621	1	1	2	1	0
hsa-miR-3191	0	-50.0161	1	1	0	0	0
hsa-miR-3192	-26.278	-36.8771	1	1	0	1	0
hsa-miR-3193	-1.03294	-22.6696	0.625	1	1	2	0
hsa-miR-3195	0	-50.0161	1	1	0	0	0
hsa-miR-3196	-26.278	-36.8771	1	1	0	1	0
hsa-miR-3197	0	-50.0161	1	1	0	0	0
hsa-miR-3198	-26.278	-36.8771	1	1	0	1	0
hsa-miR-3199	0.136984	-21.6696	1	1	4	3	0
hsa-miR-3200	-0.106941	-18.8847	0.885433	1	23	25	0
hsa-miR-3201	0	-50.0161	1	1	0	0	0
hsa-miR-3202	0	-50.0161	1	1	0	0	0
hsa-miR-320b	0.0183398	-14.481	0.850338	1	509	502	0
hsa-miR-320c	-0.0281715	-16.5138	0.848966	1	122	125	0
hsa-miR-320d	-0.0617956	-17.1108	0.814871	1	80	83	0
hsa-miR-320e	-1.44798	-22.4621	0.375	1	1	3	0
hsa-miR-323-3p	0	-50.0161	1	1	0	0	0
hsa-miR-323-5p	0	-50.0161	1	1	0	0	0
hsa-miR-323b-3p	0	-50.0161	1	1	0	0	0
hsa-miR-323b-5p	0	-50.0161	1	1	0	0	0
hsa-miR-325	0	-50.0161	1	1	0	0	0
hsa-miR-326	-0.670371	-21.2659	0.753906	1	4	6	0
hsa-miR-328	0.189452	-19.4734	0.86005	1	17	15	0
hsa-miR-329	0	-50.0161	1	1	0	0	0
hsa-miR-337-3p	0	-50.0161	1	1	0	0	0
hsa-miR-337-5p	0	-50.0161	1	1	0	0	0
hsa-miR-338-3p	0	-50.0161	1	1	0	0	0
hsa-miR-338-5p	0	-50.0161	1	1	0	0	0
hsa-miR-33b*	0.0430082	-16.9222	0.941575	1	94	92	0
hsa-miR-346	0	-50.0161	1	1	0	0	0
hsa-miR-361-3p	0.0177232	-13.3684	0.764564	1	1099	1086	0
hsa-miR-363*	0	-50.0161	1	1	0	0	0
hsa-miR-367	0	-50.0161	1	1	0	0	0
hsa-miR-367*	0	-50.0161	1	1	0	0	0
hsa-miR-369-3p	26.83	-36.6011	1	1	1	0	0
hsa-miR-369-5p	0	-50.0161	1	1	0	0	0
hsa-miR-370	0	-50.0161	1	1	0	0	0
hsa-miR-371-3p	0	-50.0161	1	1	0	0	0
hsa-miR-371-5p	0	-50.0161	1	1	0	0	0
hsa-miR-372	0	-50.0161	1	1	0	0	0
hsa-miR-373	0	-50.0161	1	1	0	0	0
hsa-miR-373*	0	-50.0161	1	1	0	0	0
hsa-miR-375	26.83	-36.6011	1	1	1	0	0
hsa-miR-376a	0	-50.0161	1	1	0	0	0
hsa-miR-376a*	0	-50.0161	1	1	0	0	0
hsa-miR-376b	0	-50.0161	1	1	0	0	0
hsa-miR-376c	-26.278	-36.8771	1	1	0	1	0
hsa-miR-377	0	-50.0161	1	1	0	0	0
hsa-miR-377*	0	-50.0161	1	1	0	0	0
hsa-miR-378*	0.164999	-16.5681	0.435759	1	126	112	0
hsa-miR-378b	0	-50.0161	1	1	0	0	0
hsa-miR-379*	0	-50.0161	1	1	0	0	0
hsa-miR-380	0	-50.0161	1	1	0	0	0
hsa-miR-380*	0	-50.0161	1	1	0	0	0
hsa-miR-381	-0.447978	-22.9621	1	1	1	2	0
hsa-miR-382	-27.278	-36.3771	0.5	1	0	2	0
hsa-miR-383	-26.278	-36.8771	1	1	0	1	0
hsa-miR-384	0	-50.0161	1	1	0	0	0
hsa-miR-409-3p	-26.278	-36.8771	1	1	0	1	0
hsa-miR-409-5p	0	-50.0161	1	1	0	0	0
hsa-miR-410	0	-50.0161	1	1	0	0	0
hsa-miR-411	-0.0329407	-22.1696	1	1	2	2	0
hsa-miR-411*	0	-50.0161	1	1	0	0	0
hsa-miR-412	0	-50.0161	1	1	0	0	0
hsa-miR-422a	0	-50.0161	1	1	0	0	0
hsa-miR-4251	0	-50.0161	1	1	0	0	0
hsa-miR-4252	0	-50.0161	1	1	0	0	0
hsa-miR-4253	0	-50.0161	1	1	0	0	0
hsa-miR-4254	0	-50.0161	1	1	0	0	0
hsa-miR-4255	0	-50.0161	1	1	0	0	0
hsa-miR-4256	0	-50.0161	1	1	0	0	0
hsa-miR-4257	0	-50.0161	1	1	0	0	0
hsa-miR-4258	0	-50.0161	1	1	0	0	0
hsa-miR-4259	0	-50.0161	1	1	0	0	0
hsa-miR-4260	0	-50.0161	1	1	0	0	0
hsa-miR-4261	0	-50.0161	1	1	0	0	0
hsa-miR-4262	0	-50.0161	1	1	0	0	0
hsa-miR-4263	0	-50.0161	1	1	0	0	0
hsa-miR-4264	0	-50.0161	1	1	0	0	0
hsa-miR-4265	0	-50.0161	1	1	0	0	0
hsa-miR-4266	0	-50.0161	1	1	0	0	0
hsa-miR-4267	0	-50.0161	1	1	0	0	0
hsa-miR-4268	0	-50.0161	1	1	0	0	0
hsa-miR-4269	0	-50.0161	1	1	0	0	0
hsa-miR-4270	0	-50.0161	1	1	0	0	0
hsa-miR-4271	0	-50.0161	1	1	0	0	0
hsa-miR-4272	0	-50.0161	1	1	0	0	0
hsa-miR-4273	0	-50.0161	1	1	0	0	0
hsa-miR-4274	0	-50.0161	1	1	0	0	0
hsa-miR-4275	0	-50.0161	1	1	0	0	0
hsa-miR-4276	0	-50.0161	1	1	0	0	0
hsa-miR-4277	0	-50.0161	1	1	0	0	0
hsa-miR-4278	0	-50.0161	1	1	0	0	0
hsa-miR-4279	0	-50.0161	1	1	0	0	0
hsa-miR-4280	0	-50.0161	1	1	0	0	0
hsa-miR-4281	0	-50.0161	1	1	0	0	0
hsa-miR-4282	0	-50.0161	1	1	0	0	0
hsa-miR-4283	0	-50.0161	1	1	0	0	0
hsa-miR-4285	0	-50.0161	1	1	0	0	0
hsa-miR-4287	0	-50.0161	1	1	0	0	0
hsa-miR-4288	0	-50.0161	1	1	0	0	0
hsa-miR-4289	0	-50.0161	1	1	0	0	0
hsa-miR-4290	0	-50.0161	1	1	0	0	0
hsa-miR-4291	0	-50.0161	1	1	0	0	0
hsa-miR-4292	0	-50.0161	1	1	0	0	0
hsa-miR-4293	0	-50.0161	1	1	0	0	0
hsa-miR-4294	0	-50.0161	1	1	0	0	0
hsa-miR-4295	0	-50.0161	1	1	0	0	0
hsa-miR-4296	0	-50.0161	1	1	0	0	0
hsa-miR-4297	0	-50.0161	1	1	0	0	0
hsa-miR-4298	0	-50.0161	1	1	0	0	0
hsa-miR-4299	0	-50.0161	1	1	0	0	0
hsa-miR-4300	0	-50.0161	1	1	0	0	0
hsa-miR-4301	0	-50.0161	1	1	0	0	0
hsa-miR-4302	0	-50.0161	1	1	0	0	0
hsa-miR-4303	0	-50.0161	1	1	0	0	0
hsa-miR-4304	0	-50.0161	1	1	0	0	0
hsa-miR-4305	0	-50.0161	1	1	0	0	0
hsa-miR-4306	0	-50.0161	1	1	0	0	0
hsa-miR-4307	0	-50.0161	1	1	0	0	0
hsa-miR-4308	0	-50.0161	1	1	0	0	0
hsa-miR-4309	0	-50.0161	1	1	0	0	0
hsa-miR-431	0	-50.0161	1	1	0	0	0
hsa-miR-431*	0	-50.0161	1	1	0	0	0
hsa-miR-4310	0	-50.0161	1	1	0	0	0
hsa-miR-4311	0	-50.0161	1	1	0	0	0
hsa-miR-4312	0	-50.0161	1	1	0	0	0
hsa-miR-4313	0	-50.0161	1	1	0	0	0
hsa-miR-4314	0	-50.0161	1	1	0	0	0
hsa-miR-4315	0	-50.0161	1	1	0	0	0
hsa-miR-4316	0	-50.0161	1	1	0	0	0
hsa-miR-4317	0	-50.0161	1	1	0	0	0
hsa-miR-4318	0	-50.0161	1	1	0	0	0
hsa-miR-4319	0	-50.0161	1	1	0	0	0
hsa-miR-432	0	-50.0161	1	1	0	0	0
hsa-miR-432*	0	-50.0161	1	1	0	0	0
hsa-miR-4320	0	-50.0161	1	1	0	0	0
hsa-miR-4321	0	-50.0161	1	1	0	0	0
hsa-miR-4322	0	-50.0161	1	1	0	0	0
hsa-miR-4323	0	-50.0161	1	1	0	0	0
hsa-miR-4324	0	-50.0161	1	1	0	0	0
hsa-miR-4325	0	-50.0161	1	1	0	0	0
hsa-miR-4326	0.00987239	-16.3581	1	1	138	137	0
hsa-miR-4327	0	-50.0161	1	1	0	0	0
hsa-miR-4328	0	-50.0161	1	1	0	0	0
hsa-miR-4329	0	-50.0161	1	1	0	0	0
hsa-miR-433	26.83	-36.6011	1	1	1	0	0
hsa-miR-4330	0	-50.0161	1	1	0	0	0
hsa-miR-448	-26.278	-36.8771	1	1	0	1	0
hsa-miR-449b*	0	-50.0161	1	1	0	0	0
hsa-miR-449c	-1.44798	-22.4621	0.375	1	1	3	0
hsa-miR-449c*	0	-50.0161	1	1	0	0	0
hsa-miR-450b-3p	26.83	-36.6011	1	1	1	0	0
hsa-miR-451	26.83	-36.6011	1	1	1	0	0
hsa-miR-452*	0.18615	-16.6792	0.380823	1	117	103	0
hsa-miR-466	0	-50.0161	1	1	0	0	0
hsa-miR-483-5p	0.552022	-22.4621	1	1	2	2	0
hsa-miR-484	0.0847996	-14.9111	0.421495	1	386	364	0
hsa-miR-485-3p	0	-50.0161	1	1	0	0	0
hsa-miR-485-5p	0	-50.0161	1	1	0	0	0
hsa-miR-486-3p	2.13698	-22.6696	1	1	4	1	0
hsa-miR-487a	0	-50.0161	1	1	0	0	0
hsa-miR-488	0	-50.0161	1	1	0	0	0
hsa-miR-488*	0	-50.0161	1	1	0	0	0
hsa-miR-489	26.83	-36.6011	1	1	1	0	0
hsa-miR-490-5p	0	-50.0161	1	1	0	0	0
hsa-miR-491-3p	-0.284479	-19.2365	0.627103	1	17	21	0
hsa-miR-492	0	-50.0161	1	1	0	0	0
hsa-miR-493	0	-50.0161	1	1	0	0	0
hsa-miR-493*	0	-50.0161	1	1	0	0	0
hsa-miR-494	0.552022	-23.4621	1	1	1	1	0
hsa-miR-495	0	-50.0161	1	1	0	0	0
hsa-miR-496	0	-50.0161	1	1	0	0	0
hsa-miR-497*	0	-50.0161	1	1	0	0	0
hsa-miR-498	0	-50.0161	1	1	0	0	0
hsa-miR-499-3p	0	-50.0161	1	1	0	0	0
hsa-miR-500	0.125757	-18.249	0.727547	1	39	35	0
hsa-miR-500*	0.0181982	-16.1291	0.911415	1	162	160	0
hsa-miR-501-3p	-0.10509	-17.4331	0.663585	1	63	68	0
hsa-miR-501-5p	-0.307801	-18.2773	0.415985	1	33	40	0
hsa-miR-502-3p	0.0374486	-17.2275	0.870779	1	76	74	0
hsa-miR-504	-0.0724691	-18.5649	0.897422	1	29	31	0
hsa-miR-506	0	-50.0161	1	1	0	0	0
hsa-miR-507	0	-50.0161	1	1	0	0	0
hsa-miR-508-3p	-0.447978	-22.9621	1	1	1	2	0
hsa-miR-508-5p	0	-50.0161	1	1	0	0	0
hsa-miR-509-3-5p	-27.278	-36.3771	0.5	1	0	2	0
hsa-miR-509-3p	26.83	-36.6011	1	1	1	0	0
hsa-miR-509-5p	-26.278	-36.8771	1	1	0	1	0
hsa-miR-510	0	-50.0161	1	1	0	0	0
hsa-miR-511	0	-50.0161	1	1	0	0	0
hsa-miR-512-3p	26.83	-36.6011	1	1	1	0	0
hsa-miR-512-5p	0	-50.0161	1	1	0	0	0
hsa-miR-513a-3p	0	-50.0161	1	1	0	0	0
hsa-miR-513a-5p	0	-50.0161	1	1	0	0	0
hsa-miR-513b	0	-50.0161	1	1	0	0	0
hsa-miR-513c	0	-50.0161	1	1	0	0	0
hsa-miR-514	27.83	-36.1011	1	1	2	0	0
hsa-miR-514b-3p	0	-50.0161	1	1	0	0	0
hsa-miR-514b-5p	0	-50.0161	1	1	0	0	0
hsa-miR-515-3p	0	-50.0161	1	1	0	0	0
hsa-miR-515-5p	0	-50.0161	1	1	0	0	0
hsa-miR-516b	-26.278	-36.8771	1	1	0	1	0
hsa-miR-517*	0	-50.0161	1	1	0	0	0
hsa-miR-517a	26.83	-36.6011	1	1	1	0	0
hsa-miR-517b	26.83	-36.6011	1	1	1	0	0
hsa-miR-517c	0	-50.0161	1	1	0	0	0
hsa-miR-518a-3p	0	-50.0161	1	1	0	0	0
hsa-miR-518b	-26.278	-36.8771	1	1	0	1	0
hsa-miR-518c	-27.278	-36.3771	0.5	1	0	2	0
hsa-miR-518c*	0	-50.0161	1	1	0	0	0
hsa-miR-518d-3p	0	-50.0161	1	1	0	0	0
hsa-miR-518d-5p	0	-50.0161	1	1	0	0	0
hsa-miR-518e	0	-50.0161	1	1	0	0	0
hsa-miR-518f	0	-50.0161	1	1	0	0	0
hsa-miR-518f*	0	-50.0161	1	1	0	0	0
hsa-miR-519b-3p	0	-50.0161	1	1	0	0	0
hsa-miR-519c-3p	0	-50.0161	1	1	0	0	0
hsa-miR-519d	0	-50.0161	1	1	0	0	0
hsa-miR-519e	0	-50.0161	1	1	0	0	0
hsa-miR-519e*	0	-50.0161	1	1	0	0	0
hsa-miR-520a-3p	0	-50.0161	1	1	0	0	0
hsa-miR-520a-5p	0	-50.0161	1	1	0	0	0
hsa-miR-520b	0	-50.0161	1	1	0	0	0
hsa-miR-520c-3p	0	-50.0161	1	1	0	0	0
hsa-miR-520c-5p	0	-50.0161	1	1	0	0	0
hsa-miR-520d-3p	0	-50.0161	1	1	0	0	0
hsa-miR-520d-5p	0	-50.0161	1	1	0	0	0
hsa-miR-520e	0	-50.0161	1	1	0	0	0
hsa-miR-520f	0	-50.0161	1	1	0	0	0
hsa-miR-520g	0	-50.0161	1	1	0	0	0
hsa-miR-520h	0	-50.0161	1	1	0	0	0
hsa-miR-523	0	-50.0161	1	1	0	0	0
hsa-miR-524-3p	0	-50.0161	1	1	0	0	0
hsa-miR-524-5p	0	-50.0161	1	1	0	0	0
hsa-miR-525-3p	0	-50.0161	1	1	0	0	0
hsa-miR-525-5p	0	-50.0161	1	1	0	0	0
hsa-miR-526a	0	-50.0161	1	1	0	0	0
hsa-miR-526b	0	-50.0161	1	1	0	0	0
hsa-miR-526b*	0	-50.0161	1	1	0	0	0
hsa-miR-532-5p	0.0474862	-14.6591	0.639457	1	454	439	0
hsa-miR-539	0	-50.0161	1	1	0	0	0
hsa-miR-541	0	-50.0161	1	1	0	0	0
hsa-miR-541*	0	-50.0161	1	1	0	0	0
hsa-miR-542-5p	-0.399069	-19.0797	0.360378	1	18	24	0
hsa-miR-543	0	-50.0161	1	1	0	0	0
hsa-miR-544	0	-50.0161	1	1	0	0	0
hsa-miR-544b	0	-50.0161	1	1	0	0	0
hsa-miR-545	2.13698	-22.6696	1	1	4	1	0
hsa-miR-548a-3p	-0.0646496	-19.2469	1	1	18	19	0
hsa-miR-548b-3p	0.329629	-20.7659	1	1	7	6	0
hsa-miR-548c-3p	0	-50.0161	1	1	0	0	0
hsa-miR-548c-5p	-0.225586	-20.2659	1	1	8	10	0
hsa-miR-548f	0.382097	-20.3771	0.629059	1	10	7	0
hsa-miR-548g	0	-50.0161	1	1	0	0	0
hsa-miR-548h	0	-50.0161	1	1	0	0	0
hsa-miR-548i	-26.278	-36.8771	1	1	0	1	0
hsa-miR-548j	-0.365516	-19.8334	0.557197	1	11	14	0
hsa-miR-548m	0	-50.0161	1	1	0	0	0
hsa-miR-548n	0.17351	-18.9509	0.658738	1	24	21	0
hsa-miR-548p	-0.0329407	-22.1696	1	1	2	2	0
hsa-miR-548q	27.83	-36.1011	1	1	2	0	0
hsa-miR-548t	0.552022	-23.4621	1	1	1	1	0
hsa-miR-548u	-0.447978	-21.9621	1	1	2	3	0
hsa-miR-548w	-0.769906	-21.8011	1	1	2	4	0
hsa-miR-549	0.136984	-21.6696	1	1	4	3	0
hsa-miR-550*	-0.0329407	-19.8477	1	1	12	12	0
hsa-miR-551a	0	-50.0161	1	1	0	0	0
hsa-miR-551b	0.552022	-21.4621	1	1	5	3	0
hsa-miR-551b*	-0.184944	-19.9237	1	1	11	12	0
hsa-miR-552	0	-50.0161	1	1	0	0	0
hsa-miR-553	0	-50.0161	1	1	0	0	0
hsa-miR-554	0	-50.0161	1	1	0	0	0
hsa-miR-555	0	-50.0161	1	1	0	0	0
hsa-miR-556-3p	-0.447978	-22.9621	1	1	1	2	0
hsa-miR-557	0	-50.0161	1	1	0	0	0
hsa-miR-558	0	-50.0161	1	1	0	0	0
hsa-miR-559	0	-50.0161	1	1	0	0	0
hsa-miR-561	-1.03294	-21.6696	0.726562	1	2	5	0
hsa-miR-562	0	-50.0161	1	1	0	0	0
hsa-miR-563	0	-50.0161	1	1	0	0	0
hsa-miR-564	0	-50.0161	1	1	0	0	0
hsa-miR-566	0	-50.0161	1	1	0	0	0
hsa-miR-567	0	-50.0161	1	1	0	0	0
hsa-miR-568	0	-50.0161	1	1	0	0	0
hsa-miR-569	0	-50.0161	1	1	0	0	0
hsa-miR-571	0	-50.0161	1	1	0	0	0
hsa-miR-572	0	-50.0161	1	1	0	0	0
hsa-miR-573	-0.00740561	-17.9344	1	1	46	46	0
hsa-miR-575	0	-50.0161	1	1	0	0	0
hsa-miR-578	-26.278	-36.8771	1	1	0	1	0
hsa-miR-579	-0.322447	-20.4399	0.629059	1	7	9	0
hsa-miR-580	-0.0329407	-19.3623	1	1	17	17	0
hsa-miR-581	-1.03294	-22.6696	0.625	1	1	2	0
hsa-miR-583	0	-50.0161	1	1	0	0	0
hsa-miR-585	0	-50.0161	1	1	0	0	0
hsa-miR-586	-1.03294	-22.6696	0.625	1	1	2	0
hsa-miR-587	0	-50.0161	1	1	0	0	0
hsa-miR-589*	0.271914	-19.5147	0.7201	1	17	14	0
hsa-miR-591	0	-50.0161	1	1	0	0	0
hsa-miR-593	0	-50.0161	1	1	0	0	0
hsa-miR-593*	0	-50.0161	1	1	0	0	0
hsa-miR-595	0	-50.0161	1	1	0	0	0
hsa-miR-596	0	-50.0161	1	1	0	0	0
hsa-miR-597	-0.447978	-20.6402	0.607239	1	6	8	0
hsa-miR-599	0	-50.0161	1	1	0	0	0
hsa-miR-600	-26.278	-36.8771	1	1	0	1	0
hsa-miR-601	0	-50.0161	1	1	0	0	0
hsa-miR-602	0	-50.0161	1	1	0	0	0
hsa-miR-603	0	-50.0161	1	1	0	0	0
hsa-miR-604	0	-50.0161	1	1	0	0	0
hsa-miR-605	0.552022	-22.4621	1	1	2	2	0
hsa-miR-606	0	-50.0161	1	1	0	0	0
hsa-miR-607	0	-50.0161	1	1	0	0	0
hsa-miR-608	0	-50.0161	1	1	0	0	0
hsa-miR-609	0	-50.0161	1	1	0	0	0
hsa-miR-610	-27.278	-36.3771	0.5	1	0	2	0
hsa-miR-611	0	-50.0161	1	1	0	0	0
hsa-miR-612	0	-50.0161	1	1	0	0	0
hsa-miR-613	0	-50.0161	1	1	0	0	0
hsa-miR-614	0	-50.0161	1	1	0	0	0
hsa-miR-615-3p	-0.000519221	-18.2789	1	1	36	36	0
hsa-miR-615-5p	1.55202	-22.9621	1	1	2	1	0
hsa-miR-616	26.83	-36.6011	1	1	1	0	0
hsa-miR-616*	0.552022	-20.8771	1	1	7	5	0
hsa-miR-617	0	-50.0161	1	1	0	0	0
hsa-miR-618	-0.213513	-19.7574	0.701108	1	12	14	0
hsa-miR-619	0	-50.0161	1	1	0	0	0
hsa-miR-620	0	-50.0161	1	1	0	0	0
hsa-miR-621	0	-50.0161	1	1	0	0	0
hsa-miR-622	26.83	-36.6011	1	1	1	0	0
hsa-miR-623	0	-50.0161	1	1	0	0	0
hsa-miR-624	-0.670371	-21.2659	0.753906	1	4	6	0
hsa-miR-624*	0.230094	-21.3011	1	1	5	4	0
hsa-miR-626	0	-50.0161	1	1	0	0	0
hsa-miR-628-3p	-26.278	-36.8771	1	1	0	1	0
hsa-miR-629*	0.400019	-20.2162	0.647606	1	11	8	0
hsa-miR-630	0	-50.0161	1	1	0	0	0
hsa-miR-631	0	-50.0161	1	1	0	0	0
hsa-miR-632	0	-50.0161	1	1	0	0	0
hsa-miR-633	0	-50.0161	1	1	0	0	0
hsa-miR-634	0	-50.0161	1	1	0	0	0
hsa-miR-635	0	-50.0161	1	1	0	0	0
hsa-miR-637	0	-50.0161	1	1	0	0	0
hsa-miR-638	0	-50.0161	1	1	0	0	0
hsa-miR-639	-26.278	-36.8771	1	1	0	1	0
hsa-miR-640	0	-50.0161	1	1	0	0	0
hsa-miR-642	1.55202	-22.9621	1	1	2	1	0
hsa-miR-644	0	-50.0161	1	1	0	0	0
hsa-miR-645	0	-50.0161	1	1	0	0	0
hsa-miR-646	0	-50.0161	1	1	0	0	0
hsa-miR-647	0	-50.0161	1	1	0	0	0
hsa-miR-648	0	-50.0161	1	1	0	0	0
hsa-miR-649	0	-50.0161	1	1	0	0	0
hsa-miR-650	0	-50.0161	1	1	0	0	0
hsa-miR-654-3p	0	-50.0161	1	1	0	0	0
hsa-miR-654-5p	0	-50.0161	1	1	0	0	0
hsa-miR-655	-26.278	-36.8771	1	1	0	1	0
hsa-miR-656	0	-50.0161	1	1	0	0	0
hsa-miR-657	0	-50.0161	1	1	0	0	0
hsa-miR-658	0	-50.0161	1	1	0	0	0
hsa-miR-659	26.83	-36.6011	1	1	1	0	0
hsa-miR-661	0	-50.0161	1	1	0	0	0
hsa-miR-662	0	-50.0161	1	1	0	0	0
hsa-miR-663	-0.447978	-21.9621	1	1	2	3	0
hsa-miR-663b	0.552022	-22.4621	1	1	2	2	0
hsa-miR-665	0	-50.0161	1	1	0	0	0
hsa-miR-668	0	-50.0161	1	1	0	0	0
hsa-miR-670	0	-50.0161	1	1	0	0	0
hsa-miR-671-5p	-0.120221	-15.8498	0.449877	1	188	204	0
hsa-miR-675	0	-50.0161	1	1	0	0	0
hsa-miR-675*	0	-50.0161	1	1	0	0	0
hsa-miR-708	0.46956	-19.3334	0.49956	1	21	15	0
hsa-miR-711	0	-50.0161	1	1	0	0	0
hsa-miR-718	0	-50.0161	1	1	0	0	0
hsa-miR-7-2*	-26.278	-36.8771	1	1	0	1	0
hsa-miR-758	0	-50.0161	1	1	0	0	0
hsa-miR-759	0	-50.0161	1	1	0	0	0
hsa-miR-760	0.484908	-19.0362	0.360378	1	25	18	0
hsa-miR-761	0	-50.0161	1	1	0	0	0
hsa-miR-762	0	-50.0161	1	1	0	0	0
hsa-miR-764	0	-50.0161	1	1	0	0	0
hsa-miR-765	0	-50.0161	1	1	0	0	0
hsa-miR-770-5p	0	-50.0161	1	1	0	0	0
hsa-miR-802	0	-50.0161	1	1	0	0	0
hsa-miR-875-3p	0	-50.0161	1	1	0	0	0
hsa-miR-875-5p	0	-50.0161	1	1	0	0	0
hsa-miR-877*	-0.863016	-21.1696	0.548828	1	4	7	0
hsa-miR-885-3p	0	-50.0161	1	1	0	0	0
hsa-miR-885-5p	0	-50.0161	1	1	0	0	0
hsa-miR-888	0	-50.0161	1	1	0	0	0
hsa-miR-888*	0	-50.0161	1	1	0	0	0
hsa-miR-889	0	-50.0161	1	1	0	0	0
hsa-miR-890	0	-50.0161	1	1	0	0	0
hsa-miR-891a	0	-50.0161	1	1	0	0	0
hsa-miR-891b	0	-50.0161	1	1	0	0	0
hsa-miR-892a	0	-50.0161	1	1	0	0	0
hsa-miR-892b	0	-50.0161	1	1	0	0	0
hsa-miR-920	0	-50.0161	1	1	0	0	0
hsa-miR-921	0	-50.0161	1	1	0	0	0
hsa-miR-922	0	-50.0161	1	1	0	0	0
hsa-miR-924	0	-50.0161	1	1	0	0	0
hsa-miR-92a-2*	0	-50.0161	1	1	0	0	0
hsa-miR-92b*	0.149923	-18.4537	0.620145	1	34	31	0
hsa-miR-93*	-0.139225	-16.3483	0.472562	1	132	145	0
hsa-miR-933	-0.547514	-20.105	0.523467	1	8	12	0
hsa-miR-934	-0.0329407	-22.1696	1	1	2	2	0
hsa-miR-936	26.83	-36.6011	1	1	1	0	0
hsa-miR-937	-0.344885	-18.1557	0.374174	1	35	45	0
hsa-miR-938	0	-50.0161	1	1	0	0	0
hsa-miR-939	-1.44798	-22.4621	0.375	1	1	3	0
hsa-miR-943	0	-50.0161	1	1	0	0	0
hsa-miR-944	-0.184944	-21.5086	1	1	4	4	0
hsa-miR-21	0.62941	-0.540982	NA	NA	9878170	6385650	0
