# Supplementary material for: Metastatic breast cancer cells overexpress and secrete miR-218 to regulate type I collagen deposition by osteoblasts
Source: Breast Cancer Res. 2018 Oct 22;20:127. doi: 10.1186/s13058-018-1059-y (PMC6198446; doi:10.1186/s13058-018-1059-y)
Supplement: Supplementary file 7 — Table S5. Gene expression in MDA-231-miR-218 and MDA-231-miR-ctrl cells. (XLSX 1093 kb) [file 13058_2018_1059_MOESM7_ESM.xlsx]

## Sheet: Gene expression RNA-seq
Gene Symbol	logFC	RPKM -MDA-231-miR-218	RPKM -MDA-231-miR-ctrl	Normalized Counts -MDA-231-miR-218	Normalized Counts -MDA-231-miR-ctrl	Up or Down (Up: 1; Down: -1; No change: 0)
PRR9	6.48871	2.65526	0.0264713	104.403	1.38079	1
GRAMD1B	2.39286	1.29109	0.245298	114.503	22.0266	1
NPPB	2.00673	1.13196	0.278149	25.3249	6.29234	1
PDE9A	1.5921	1.47146	0.488111	104.875	34.9201	1
DMKN	1.54749	1.97065	0.674844	160.643	55.1531	1
IGSF3	1.37236	1.63296	0.631995	377.277	146.02	1
INHBA	1.29166	4.70314	1.92488	325.781	133.325	1
GJB3	1.28752	4.38303	1.79904	328.276	134.729	1
TRAPPC6A	1.25048	1.93083	0.81078	50.2595	21.1486	1
NPPA	1.16192	1.27173	0.567236	34.7235	15.5153	1
ICOSLG	1.11437	3.16763	1.46613	326.835	151.163	1
LCP1	1.10442	2.00213	0.932954	242.365	112.886	1
CDK18	1.03393	1.19482	0.584372	125.095	61.1766	1
PCDH1	1.01158	3.0984	1.54029	526.768	261.491	1
MPZL2	0.992758	1.91172	0.962463	194.094	97.6525	0
GNG7	0.946386	1.37023	0.712392	185.264	96.2433	0
FMOD	0.928168	1.55114	0.81658	147.488	77.5904	0
METRNL	0.918303	3.84842	2.04003	163.539	86.622	0
RDM1	0.915178	1.48971	0.790534	62.356	33.0854	0
CD24	0.909637	3.72478	1.9869	258.287	137.615	0
TMEM249	0.89895	1.1829	0.63409	37.0581	19.8667	0
ST14	0.878849	1.06296	0.578944	112.242	61.0914	0
FOLR1	0.858976	4.12374	2.27789	164.856	90.971	0
CXCR7	0.81108	1.81699	1.03739	121.486	69.2921	0
CLIC5	0.810095	3.63924	2.08062	958.397	546.79	0
RAB40A	0.808661	1.71046	0.977716	73.4199	41.9372	0
PON3	0.804492	1.69005	0.968682	64.5353	36.9647	0
PTPRCAP	0.802338	1.85768	1.06605	53.7391	30.8206	0
COL1A2	0.801304	4.38316	2.52119	760.581	436.606	0
C11orf86	0.758693	1.85027	1.09495	69.8763	41.3141	0
PLCG2	0.755904	1.89019	1.12176	258.649	153.254	0
MT1F	0.750333	9.07677	5.40576	128.167	76.237	0
AKR1C4	0.74387	2.74618	1.64263	104.903	62.6755	0
CST7	0.741197	17.9525	10.7652	532.682	318.797	0
PDGFA	0.739169	2.44427	1.46743	218.65	131.065	0
TP53I11	0.736974	9.12552	5.48866	1301.36	780.966	0
TRPM4	0.72011	2.2116	1.34554	289.653	175.921	0
MCOLN2	0.713743	2.46256	1.50477	239.359	146.021	0
C2orf82	0.710106	1.22912	0.749934	18.3065	11.164	0
RHBDL1	0.694689	1.03419	0.639607	51.5257	31.8342	0
KDM5B-AS1	0.687142	1.37184	0.852208	33.4363	20.7531	0
RNF125	0.683475	1.83596	1.1458	343.845	214.187	0
FKBP6	0.683042	1.1482	0.716087	62.9698	39.2269	0
THSD1	0.675852	1.03711	0.650378	110.55	69.2293	0
RIMS2	0.655303	2.9592	1.88343	689.015	437.593	0
SCG2	0.649077	5.08956	3.25314	416.2	265.493	0
CLEC3B	0.647418	1.5909	1.01654	43.272	27.6185	0
NUPR1	0.639866	2.60219	1.67266	75.7259	48.6093	0
ALG1L	0.639074	2.53661	1.63138	74.8663	48.0835	0
PDE2A	0.637823	1.39648	0.899443	209.942	134.98	0
EPHB3	0.632301	1.74134	1.1259	234.426	151.297	0
NIPAL2	0.625989	3.68175	2.39105	265.235	171.929	0
S100A1	0.622057	1.07506	0.697949	20.4194	13.2444	0
LOC100527964	0.618448	1.66796	1.08867	141.154	91.9774	0
THEMIS2	0.613695	2.41997	1.58496	209.661	137.068	0
PTGS1	0.608514	1.64575	1.08187	298.644	195.936	0
OPN1SW	0.608239	2.13461	1.40258	74.8757	49.1264	0
USP18	0.607765	1.74096	1.14464	113.251	74.3401	0
SLC7A7	0.605889	1.07739	0.709199	93.4917	61.4461	0
ADAMTSL4	0.603205	6.98798	4.61134	958.169	630.854	0
FSBP	0.598754	1.58461	1.04873	272.154	179.768	0
SLC29A4	0.590088	1.49965	0.998264	138.346	91.9326	0
CATSPER2	0.587215	1.00986	0.673382	86.0251	57.2721	0
CDK20	0.586651	1.04209	0.695116	80.8539	53.8489	0
BZRAP1	0.58531	1.90124	1.27019	466.834	311.223	0
PCBP3	0.582367	1.60187	1.07187	102.013	68.1481	0
MBLAC1	0.582045	1.60729	1.07552	76.7159	51.2549	0
CCDC78	0.581631	1.01605	0.67983	52.5109	35.0845	0
ROBO4	0.576958	8.81008	5.92054	1078.41	723.037	0
LOC84989	0.576007	2.03403	1.36691	86.3407	57.9297	0
C3orf24	0.574134	1.92558	1.29543	66.1325	44.4229	0
EFNA1	0.570632	3.53151	2.38298	176.331	118.764	0
ZNF138	0.570229	2.89181	1.95207	250.583	168.819	0
TFPI2	0.568516	23.6201	15.9667	1836.47	1238.45	0
PPP2R3B-AS1	0.568078	1.83242	1.23718	39.1066	26.367	0
PPP2R3B-AS1	0.568078	1.83242	1.23718	39.1066	26.367	0
REC8	0.558856	1.09606	0.745379	81.8977	55.6034	0
LOC152742	0.558159	3.73471	2.54222	235.808	160.198	0
CLVS1	0.556906	2.74732	1.87184	305.326	207.602	0
DGKH	0.550136	1.97442	1.35155	287.121	196.142	0
NGFR	0.548085	8.53222	5.84969	928.206	634.908	0
ARSD	0.546715	2.7516	1.88816	453.873	310.776	0
BHLHE41	0.542811	1.23432	0.849074	148.492	101.956	0
WT1	0.542109	2.47666	1.70478	261.65	179.738	0
C7orf29	0.541732	22.735	15.6564	2075.05	1425.54	0
SIGIRR	0.53926	3.94658	2.72189	233.001	160.375	0
CREB3L4	0.536887	2.90673	2.00788	181.057	124.827	0
GAD1	0.536168	1.73327	1.19793	203.078	140.079	0
LINC00263	0.534665	1.49886	1.03606	47.2354	32.6002	0
ASB9	0.532155	3.09543	2.14533	203.124	140.5	0
OPRL1	0.525938	1.038	0.722375	119.144	82.7635	0
C1QTNF6	0.524385	3.75397	2.6161	350.484	243.728	0
ZNF680	0.51961	2.43372	1.70168	380.125	265.213	0
PARD6G	0.518393	1.76167	1.23268	214.788	149.989	0
MBOAT1	0.516958	1.84692	1.29358	192.974	134.89	0
ANKRD23	0.516395	1.305	0.91418	107.482	75.156	0
PRNP	0.515978	341.294	239.271	32129.9	22469.1	0
ATP9A	0.515699	1.08589	0.761276	262.48	183.634	0
RAB3IL1	0.514706	4.35881	3.05802	317.655	222.385	0
CD83	0.514008	6.74219	4.73275	541.106	378.984	0
PLSCR4	0.513351	9.66319	6.78662	1125.7	788.737	0
COL6A2	0.508549	14.2218	10.0217	1973.47	1387.29	0
CDA	0.507723	66.5825	46.9458	2035.54	1431.74	0
BATF	0.505988	1.6171	1.14034	48.4882	34.1371	0
SYT12	0.505191	1.97875	1.39735	234.321	165.131	0
TSPAN33	0.504756	1.23829	0.874493	109.738	77.3537	0
RHBDL2	0.50428	3.33429	2.35598	195.48	137.847	0
TMEM170B	0.504236	2.25431	1.59321	598.869	422.284	0
HAPLN3	0.503494	2.22093	1.56995	133.975	94.5242	0
PDE4B	0.503449	2.25131	1.59188	374.155	263.986	0
LTBP3	0.503328	6.81071	4.8166	1022.87	721.681	0
CCDC134	0.500821	4.15657	2.94393	169.34	119.699	0
ITIH4	0.499863	1.2129	0.859533	127.485	90.1711	0
ZNF114	0.498607	17.8067	12.6345	1250.01	884.815	0
FKBP7	0.498333	4.16843	2.95794	385.04	272.628	0
C15orf48	0.497933	39.4087	27.9749	1197.42	847.992	0
S100A5	0.497633	9.33601	6.62736	211.806	150.047	0
LOC100505806	0.49739	12.6646	8.99319	599.277	424.58	0
AQP5	0.497337	1.78472	1.26686	103.532	73.3544	0
KPNA5	0.496402	2.00575	1.42486	138.521	98.2126	0
PSG5	0.494168	5.18455	3.68942	271.117	192.524	0
IL7R	0.493932	5.27967	3.75818	772.543	548.637	0
CD14	0.493626	2.48019	1.76531	142.591	101.293	0
MEGF6	0.493352	1.37473	0.978865	326.482	231.967	0
CITED4	0.490908	1.13262	0.807088	46.5285	33.1004	0
ZNF737	0.489684	1.27576	0.910716	340.213	242.337	0
MMP15	0.488791	1.88714	1.34793	266.616	190.034	0
PILRA	0.487433	2.04188	1.45926	85.8735	61.2582	0
PDGFRB	0.485841	3.70941	2.65526	675.789	482.628	0
TMEM191B	0.484592	2.05248	1.46974	87.6226	62.6293	0
CSF2RA	0.482224	20.8493	14.9624	1531.68	1096.56	0
CSF2RA	0.481755	20.823	14.9483	1529.74	1095.53	0
FAM126B	0.480098	3.69268	2.6539	1095.65	785.566	0
DUSP10	0.478976	18.5895	13.3709	1946.89	1396.94	0
NLRP3	0.476752	1.4151	1.01919	202.56	145.586	0
STS	0.475621	15.891	11.4566	3221.87	2317.1	0
C4A	0.474231	1.13684	0.820304	394.817	284.254	0
CCL28	0.474139	2.97078	2.14267	77.3439	55.6815	0
LOC100293534	0.474059	1.13663	0.820252	394.817	284.288	0
C4B	0.474059	1.13663	0.820252	394.817	284.288	0
PTK2B	0.469794	3.34609	2.42194	514.442	371.512	0
RNF208	0.468931	4.13648	2.99508	141.708	102.401	0
PPFIA4	0.468927	2.99469	2.16888	481.448	347.895	0
C11orf9	0.467786	3.06792	2.22371	585.638	423.512	0
JAG2	0.466254	2.97466	2.1584	553.678	400.826	0
LOC150381	0.465679	2.44662	1.77545	127.363	92.241	0
PROS1	0.46255	9.46508	6.88575	1080.36	784.082	0
SLC2A14	0.462194	5.22612	3.80257	366.36	265.975	0
LY96	0.459929	3.23796	2.35823	63.8185	46.3948	0
LOC100131096	0.458807	4.50098	3.28273	456.013	331.835	0
SPHAR	0.458658	2.8705	2.09303	102.456	74.5609	0
NPR2	0.455133	1.06508	0.778551	116.848	85.2444	0
SLC38A6	0.455035	5.3274	3.89558	385.46	281.231	0
RRAGD	0.454629	5.68658	4.15967	890.698	649.996	0
LHFPL4	0.453371	3.85468	2.82205	597.85	436.68	0
ELF3	0.450106	1.65581	1.21475	171.307	125.415	0
TBC1D8B	0.448863	1.21994	0.895826	244.977	179.504	0
NNMT	0.44856	67.0948	49.2879	3367.24	2467.49	0
NUP210	0.447882	16.1032	11.835	3696.22	2709.84	0
UBA7	0.446342	7.3599	5.41467	779.851	572.386	0
CCDC169	0.444971	1.15553	0.850302	56.8632	41.7664	0
ITGB4	0.444634	42.8748	31.5819	8327.33	6118.75	0
PDZD2	0.443844	1.55605	1.14675	576.468	423.851	0
PLCXD1	0.442397	3.3705	2.48641	576.166	424.053	0
SIRPA	0.440594	1.26653	0.935325	180.604	133.095	0
PLCXD1	0.438889	3.3705	2.49247	576.163	425.083	0
MATN2	0.438391	41.0673	30.3817	5379.79	3970.12	0
ERCC6	0.437542	6.6289	4.90685	1478.83	1092.01	0
AKR1C2	0.436779	2.44093	1.80759	323.081	238.72	0
ICAM1	0.436111	19.595	14.5191	2023.53	1495.7	0
RAB40AL	0.435644	1.18596	0.878058	38.8346	28.7015	0
APBA2	0.435223	3.68021	2.72835	426.739	315.647	0
SAPCD1	0.434962	3.61197	2.67741	105.264	77.8719	0
SORCS2	0.434869	15.1463	11.2326	2923.27	2162.59	0
ASS1	0.43438	4.29646	3.18685	254.413	188.296	0
COL4A5	0.43433	2.68578	1.9924	559.76	414.287	0
RASA4	0.433485	2.35262	1.74623	420.445	311.366	0
KCNAB2	0.433258	1.05567	0.783597	193.829	143.568	0
VDR	0.432282	4.29207	3.18858	705.565	522.934	0
THSD4	0.431998	7.74673	5.75643	2253.11	1670.14	0
CERS4	0.431342	6.2453	4.64239	362.607	268.934	0
TMSB15A	0.430819	1.2325	0.915086	26.2146	19.431	0
ALDOC	0.427802	4.93032	3.67375	259.989	193.301	0
MPND	0.427424	4.83514	3.60377	256.507	190.763	0
FLG	0.426745	14.0827	10.5029	5699.39	4240.06	0
ZNF432	0.426311	4.5488	3.39314	372.458	277.204	0
HFE	0.425124	10.5685	7.89047	747.672	556.894	0
GJD3	0.424585	2.01182	1.50242	258.318	192.487	0
TPP1	0.423617	33.3085	24.8953	3749.21	2795.29	0
STC1	0.423545	18.3901	13.7456	2265.68	1689.33	0
MYH15	0.423492	1.43865	1.07523	325.172	242.485	0
GREB1L	0.423239	1.53991	1.1511	297.642	221.996	0
COL1A1	0.423223	1.65088	1.23407	313.474	233.806	0
TFCP2L1	0.419987	1.34413	1.00706	397.058	296.808	0
ZNF215	0.418064	4.09466	3.07197	476.585	356.727	0
HIST1H2AJ	0.414689	1.7158	1.28815	24.0009	17.9886	0
DHRS3	0.414516	1.48311	1.11498	85.4098	64.0819	0
IL32	0.413416	18.9977	14.2993	724.478	544.014	0
ZNF493	0.41332	1.28036	0.963665	255.785	192.092	0
NFKBID	0.412957	2.46845	1.85812	144.788	108.76	0
SLC17A5	0.412099	29.7205	22.3915	3136.89	2357.52	0
SEPT5	0.411821	1.47372	1.11014	115.673	86.9558	0
RBKS	0.411622	3.54392	2.67011	135.581	101.938	0
MST1	0.410217	1.29921	0.979707	96.9869	72.9873	0
PEX7	0.409921	2.92527	2.20662	138.681	104.392	0
LOC100287177	0.409855	4.85996	3.66621	143.149	107.76	0
RBPMS	0.409665	1.78068	1.34357	196.474	147.923	0
ECM1	0.408079	44.7019	33.7726	3179.94	2396.54	0
LIPT1	0.408048	2.39295	1.80747	154.04	116.104	0
AQP1	0.407736	2.7864	2.10536	281.278	212.055	0
CABLES1	0.407608	10.8616	8.20859	1810.93	1365.26	0
GYG2	0.40749	3.28989	2.48629	355.998	268.429	0
CDK15	0.406501	1.49752	1.13244	228.584	172.477	0
EEF1A2	0.406072	15.2759	11.5567	977.283	737.577	0
PGAM2	0.405916	1.33715	1.01063	36.5552	27.5784	0
ZNF323	0.403091	1.01053	0.765832	109.31	82.6695	0
MYO1E	0.402474	10.4415	7.91921	1703.11	1288.55	0
ZNF823	0.401724	3.28322	2.49107	250.2	189.412	0
TSTD1	0.401707	9.65589	7.32605	207.058	156.753	0
FBXL13	0.401335	2.02037	1.53328	210.714	159.562	0
ZNF273	0.398961	1.37864	1.04797	193.544	146.801	0
DOK4	0.398695	2.89746	2.20302	253.934	192.643	0
MIA	0.398557	1.39732	1.06128	29.9827	22.7315	0
CLDN1	0.3969	1.92633	1.46642	211.491	160.643	0
LOC100506994	0.396876	3.60895	2.74753	318.434	241.878	0
MAPK11	0.396748	2.3682	1.80292	180.57	137.171	0
CXADR	0.393499	2.50948	1.91506	492.255	374.778	0
OSTM1	0.392019	8.51354	6.5039	1208.99	921.369	0
LOC100505679	0.392001	1.29205	0.98523	20.5775	15.6645	0
RASD2	0.391265	2.38856	1.82544	225.731	172.131	0
TOX	0.388457	2.06807	1.58363	271.954	207.781	0
SLC25A30	0.387308	10.9622	8.40195	1280.02	978.686	0
C10orf35	0.386561	8.95111	6.86347	307.048	234.902	0
COL27A1	0.386433	2.4471	1.87661	438.613	335.578	0
ZNF695	0.386299	1.11797	0.857247	133.633	102.249	0
METTL21B	0.385796	3.3173	2.54496	299.657	229.369	0
SEZ6L2	0.385436	6.58804	5.05584	747.818	572.529	0
ABCC3	0.385205	14.2818	10.9624	2403.28	1840.16	0
PION	0.385147	2.94857	2.2631	307.365	235.374	0
ZNF430	0.384481	3.45594	2.65384	430.666	329.944	0
KDM4C	0.384391	1.04631	0.803455	222.358	170.367	0
RARRES2	0.384201	46.0695	35.3859	1092.58	837.184	0
MGAT5	0.382846	13.3928	10.2969	3469.43	2660.84	0
PPME1	0.382018	156.611	120.479	12263.3	9410.46	0
LOC728392	0.380633	2.53028	1.94777	120.195	92.3279	0
FAM149B1	0.380525	3.16674	2.43837	316.423	243.087	0
PRTG	0.380498	2.81322	2.16638	1071.07	822.804	0
LGALS9	0.379924	1.18629	0.913406	66.9197	51.4225	0
LOC388499	0.379326	8.36699	6.44807	425.672	327.285	0
APLN	0.378503	3.37659	2.60362	346.063	266.23	0
DNAJB9	0.377978	9.45763	7.29568	763.037	587.205	0
PVRIG	0.377474	5.23836	4.04194	262.062	201.751	0
TMEM51	0.376865	5.55449	4.28788	395.665	304.733	0
EPSTI1	0.376115	1.60299	1.23793	163.678	126.127	0
FLJ39739	0.375698	11.2764	8.71244	766.197	590.57	0
PGK2	0.375104	1.04774	0.809355	56.3092	43.4109	0
LOC100133445	0.374747	1.97659	1.52731	60.6198	46.7472	0
SLFN12L	0.373458	1.40776	1.08891	79.2285	61.1575	0
LHX4	0.37335	2.18817	1.693	131.052	101.178	0
TCEAL8	0.372001	24.128	18.6899	930.745	719.234	0
VGLL3	0.370237	1.50883	1.17015	498.295	385.538	0
ZNF117	0.370006	1.54416	1.1977	314.271	243.199	0
SP110	0.369723	3.25859	2.52796	323.521	250.406	0
CCDC159	0.369691	1.11267	0.862478	37.9823	29.3853	0
CD164	0.369051	49.1032	38.1152	4859.79	3762.94	0
SUN3	0.368852	2.46958	1.91662	113.465	87.8716	0
TANC1	0.367016	14.2629	11.0868	3413.21	2646.6	0
CALHM3	0.366997	1.26716	0.984476	66.6465	51.6733	0
SLC16A13	0.365237	4.8903	3.80556	272.133	211.288	0
RAPH1	0.364748	27.4974	21.4081	9063.06	7038.46	0
SGK494	0.363338	1.77935	1.38644	214.273	166.583	0
DNASE1	0.360535	3.1509	2.46003	310.928	242.196	0
HIST1H2AM	0.360465	1.62705	1.26872	25.2371	19.6431	0
SLC2A3	0.359695	16.2822	12.7208	2040.59	1590.34	0
AKR1C3	0.358571	24.9883	19.5377	1578.6	1231.25	0
FOXH1	0.357666	2.52331	1.9738	175.228	136.764	0
ANG	0.356925	2.79177	2.1847	117.707	91.913	0
BRWD1	0.356452	4.68639	3.6696	2963.6	2314.86	0
PSD4	0.356297	1.82618	1.42996	293.252	229.098	0
TSPAN2	0.356296	1.46101	1.14388	149.457	116.76	0
NUMBL	0.355546	7.37594	5.77905	835.801	653.273	0
PNMA2	0.355401	13.6945	10.731	2107.97	1647.74	0
INSIG2	0.354911	21.0795	16.5235	1732.48	1354.7	0
TMEM45A	0.354644	5.26971	4.13103	262.781	205.529	0
ZNF530	0.353964	4.66295	3.65729	439.34	343.779	0
LYPD6	0.353509	3.64739	2.86169	499.651	391.093	0
PGBD3	0.352573	4.63977	3.64254	338.913	265.453	0
ANKMY1	0.352508	3.03436	2.38228	329.869	258.381	0
COL12A1	0.352444	43.2974	33.9979	16003.4	12534.8	0
CCDC144C	0.352283	1.77582	1.39436	238.032	186.476	0
ARHGEF5	0.351789	8.39275	6.59299	1466.19	1148.96	0
CCDC150	0.351594	2.40756	1.89135	283.92	222.531	0
SLC5A3	0.350779	14.4142	11.3313	5297.27	4153.96	0
ZNF486	0.350143	5.65441	4.44682	700.358	549.466	0
ARHGEF35	0.34973	7.96462	6.26541	626.162	491.398	0
CREBRF	0.349281	2.74486	2.15995	759.949	596.572	0
CALU	0.34912	126.988	99.9433	25691.1	20169.2	0
SLC46A3	0.348873	2.39601	1.8858	254.942	200.196	0
RHPN1	0.348642	3.0462	2.39803	360.843	283.4	0
SLC24A5	0.347812	3.88097	3.0567	200.452	157.523	0
MAGED1	0.34765	46.7214	36.8084	4428.31	3480.09	0
CXorf61	0.347018	12.5707	9.90632	207.637	163.259	0
AGER	0.346742	1.18037	0.930064	69.0913	54.3266	0
PP2D1	0.346492	2.15484	1.69868	167.847	132.021	0
ALS2CL	0.346367	10.1835	8.02985	1822.92	1433.88	0
PRX	0.345769	1.30344	1.02808	228.205	179.586	0
STX3	0.345768	23.7712	18.7521	4893.93	3851.02	0
LOC100286793	0.345567	10.2942	8.12117	392.293	308.757	0
CRY2	0.345187	2.91089	2.29702	404.975	318.822	0
SLC5A10	0.345128	2.97499	2.34756	231.607	182.344	0
MGAT4A	0.344393	2.03955	1.61036	552.549	435.236	0
CD22	0.344172	3.33315	2.63206	349.954	275.7	0
SLC6A8	0.342261	2.22063	1.75581	258.706	204.084	0
ATP1A3	0.342224	1.6803	1.32856	199.353	157.266	0
LOC284757	0.340589	1.11444	0.881899	72.5251	57.2711	0
DENND2D	0.340589	4.13935	3.27672	270.038	213.271	0
GPR160	0.339997	1.75308	1.38807	112.343	88.7585	0
LRRC61	0.33988	66.7546	52.8751	4165.8	3291.47	0
SERPINA1	0.339876	5.47835	4.33912	642.38	507.578	0
ZFP1	0.339201	3.36284	2.66467	351.572	277.93	0
AKR7A3	0.338889	2.86299	2.26864	113.519	89.7567	0
PSG1	0.337354	2.5916	2.05609	244.637	193.643	0
GATA2	0.337122	3.14554	2.49609	376.793	298.297	0
ANKRD33B	0.336945	7.03335	5.58229	2084.64	1650.48	0
NCOA2	0.336323	3.66093	2.90681	718.337	568.992	0
FAM117A	0.335988	2.48245	1.97128	186.808	148.007	0
PMAIP1	0.335033	56.1201	44.6012	3452.32	2736.92	0
LOC440288	0.335019	1.25736	0.998817	67.4824	53.4939	0
WNT10B	0.334476	1.1396	0.905709	85.9614	68.1724	0
ZNF780B	0.334219	3.30779	2.63026	910.392	722.165	0
GALNTL4	0.333587	13.983	11.1239	1121.34	889.882	0
ID3	0.332993	8.53251	6.79018	336.549	267.201	0
APOLD1	0.332468	2.65154	2.11091	406.525	322.874	0
ZNF167	0.332401	1.00994	0.803916	127.731	101.45	0
ZNF816	0.331906	2.19484	1.74785	192.561	152.997	0
LOC100506713	0.331453	1.20106	0.955678	24.9638	19.8261	0
ZNF92	0.331106	3.62372	2.88756	358.814	285.25	0
GPR137C	0.330759	1.9533	1.55679	241.645	192.15	0
RFX2	0.330473	2.41043	1.92157	316.157	251.449	0
LRRN4	0.330224	2.19229	1.74788	206.119	163.961	0
P2RX5	0.329827	7.09559	5.65929	522.71	415.909	0
DTWD2	0.329627	1.09315	0.871882	172.928	137.614	0
GPR180	0.328744	3.03298	2.42091	855.47	681.179	0
TMEM86B	0.328659	5.8192	4.64485	324.15	258.131	0
PIK3IP1	0.328623	1.43081	1.14188	112.689	89.7361	0
PSORS1C1	0.32792	3.91249	3.12396	113.611	90.5145	0
RTN4R	0.327892	2.27304	1.81505	138.715	110.52	0
CA9	0.327723	2.39408	1.91185	119.033	94.8474	0
ZHX2	0.327632	2.18004	1.74132	302.073	240.722	0
N6AMT2	0.327486	3.34516	2.67161	93.2106	74.2814	0
CFP	0.32745	9.45058	7.55002	535.645	426.902	0
PTK6	0.327447	10.3585	8.27556	833.031	663.909	0
ZNF34	0.327193	1.37268	1.09647	84.6555	67.4761	0
PLA2G4B	0.326546	1.95165	1.55994	170.796	136.208	0
BMP8B	0.326519	1.49064	1.19149	178.983	142.74	0
LOC728377	0.325483	6.70137	5.36112	897.197	716.019	0
MTPN	0.324548	110.414	88.3919	13625.8	10880.9	0
LUZP6	0.324548	110.414	88.3919	13625.8	10880.9	0
HHAT	0.324495	3.43844	2.75255	434.125	346.704	0
ARL6	0.324463	2.92919	2.34456	136.139	108.725	0
BACH1	0.323527	9.83338	7.87758	2104.51	1681.77	0
TSPAN13	0.323324	1.25709	1.0068	76.2105	60.9064	0
LRRC3	0.322928	1.87532	1.50266	149.349	119.403	0
ZNF841	0.322847	9.73931	7.8058	1200.58	959.879	0
EHHADH	0.322572	1.84819	1.4814	233.63	186.833	0
LOC100505696	0.322296	3.73203	2.99221	660.961	528.658	0
CALD1	0.321954	57.0683	45.7682	10002.5	8001.86	0
C2	0.321425	2.45384	1.96843	246.044	196.917	0
CPT1B	0.321191	4.56115	3.65969	460.139	368.32	0
SAA1	0.320331	66.8707	53.689	1445.65	1157.83	0
CPEB4	0.319978	8.10909	6.51223	2002.43	1604.14	0
ARSK	0.319521	4.54481	3.65081	483.88	387.772	0
CTAGE15P	0.319163	2.46916	1.98375	184.782	148.118	0
DCP2	0.319073	6.62949	5.32734	2148.42	1722.17	0
ZNF675	0.318975	6.65843	5.35068	467.893	375.102	0
ATL1	0.318589	4.33269	3.48263	405.325	325.03	0
FOXO1	0.318062	1.20715	0.970603	220.117	176.578	0
PCBD1	0.317555	45.7825	36.8286	1467.91	1177.92	0
LY6E	0.317353	179.87	144.714	6736.92	5406.69	0
RAB26	0.316976	1.03836	0.835157	53.8806	43.2458	0
SEMA4G	0.316172	1.48545	1.19593	208.306	167.321	0
CLK2	0.315861	11.9146	9.59546	813.287	653.396	0
TRAF3IP2	0.315786	2.07409	1.67041	428.033	343.907	0
FAM86B2	0.315187	2.84712	2.2935	115.324	92.6933	0
NBEAL1	0.314908	2.95363	2.3803	854.554	687.004	0
EPB41L1	0.314314	7.97084	6.42638	1716.3	1380.34	0
CREB3L2	0.314282	41.8029	33.7042	10147.7	8161.36	0
ZNF708	0.314157	2.38422	1.92229	303.401	244.047	0
USP43	0.314096	3.46034	2.79013	459.181	369.364	0
LMBRD1	0.313826	12.5238	10.1004	924.027	743.411	0
ALDH1A3	0.313749	3.52198	2.84048	392.338	315.673	0
SFR1	0.313353	7.13645	5.7571	347.647	279.792	0
IL18BP	0.312653	2.09701	1.6924	193.76	156.017	0
IL10RB	0.312065	19.2944	15.58	1205.45	971	0
ANXA8L1	0.311938	25.4535	20.5555	3176.88	2559.2	0
FAIM3	0.311467	4.83378	3.90468	474.737	382.573	0
SPDYE3	0.311089	1.14459	0.924653	116.213	93.6735	0
KRT34	0.310585	2.10993	1.70509	115.291	92.9624	0
MANEA	0.309725	3.13618	2.53644	460.179	371.29	0
MYEF2	0.309276	8.24482	6.67049	1418.6	1144.9	0
PRKAG2	0.309105	26.2324	21.2261	3330.7	2688.38	0
GLYCTK	0.308476	3.31049	2.6797	399.995	323.011	0
GMFB	0.307638	49.7305	40.281	6522.35	5269.85	0
ANXA8	0.307627	24.5616	19.8946	3201.21	2586.51	0
SCNN1D	0.306946	3.4583	2.80229	337.377	272.734	0
SH3BP5	0.306894	5.9042	4.78459	669.038	540.86	0
CXCL16	0.306528	1.25179	1.0144	95.6057	77.3047	0
ACADS	0.306459	7.29333	5.91195	446.272	360.884	0
GMPPA	0.305964	15.3381	12.4377	917.411	742.12	0
PGM2L1	0.305891	3.24549	2.63191	877.366	709.763	0
SDPR	0.305069	32.391	26.2829	3343.58	2706.33	0
ATRNL1	0.304656	1.65687	1.34474	460.923	373.198	0
MPP1	0.304064	20.6856	16.7963	1451.23	1175.48	0
PTCD2	0.303722	4.44764	3.61198	298.453	241.808	0
ACVR2B	0.303078	1.77759	1.44432	642.497	520.779	0
ZNF816-ZNF321P	0.302683	1.35305	1.09945	115.368	93.535	0
THAP8	0.302518	3.39275	2.75745	197.094	159.819	0
CTAGE6P	0.302155	2.11645	1.72055	179.02	145.2	0
TXNRD3NB	0.301866	3.75738	3.05498	135.828	110.188	0
ZNF615	0.300917	1.7894	1.45598	232.952	189.106	0
PARD6B	0.300885	7.77833	6.32977	1140.33	925.697	0
CHIC1	0.300478	2.41425	1.96514	530.081	430.436	0
B4GALNT1	0.300392	1.22084	0.9936	117.163	95.142	0
MFNG	0.300319	1.65647	1.34821	112.823	91.6217	0
EME2	0.300141	1.16611	0.948809	42.5375	34.539	0
PLEKHG5	0.29886	1.33294	1.08613	255.013	207.309	0
REEP6	0.298406	4.77707	3.89369	209.077	170.02	0
VPS4B	0.298331	21.1339	17.2288	2273.54	1848.85	0
EDNRB	0.298086	1.9428	1.58395	300.468	244.393	0
GUSB	0.297273	43.5277	35.5108	3191.65	2597.36	0
TNFRSF1B	0.29641	2.93342	2.3944	343.267	279.529	0
COCH	0.296226	2.65942	2.17096	244.346	199.001	0
ZDHHC23	0.295728	1.41427	1.15484	169.893	138.411	0
METTL18	0.295544	5.83709	4.76729	273.797	223.092	0
PCOLCE	0.295461	1.04152	0.850325	53.9083	43.9184	0
KLHL11	0.29383	2.7696	2.26461	204.783	167.057	0
PAPLN	0.293492	1.14524	0.93665	213.112	173.892	0
KBTBD6	0.293402	4.08213	3.33913	677.705	553.011	0
TLK1	0.292543	12.6197	10.3292	2425.55	1980.4	0
TBXA2R	0.292423	1.26869	1.03824	104.95	85.6952	0
ALG10B	0.292125	1.06868	0.874906	341.977	279.306	0
PYGL	0.291588	68.4561	56.0688	6227.43	5087.86	0
NUDT12	0.291389	3.65683	2.99534	405.833	331.627	0
DNAJC15	0.291194	17.3607	14.2229	1533.18	1252.98	0
RWDD3	0.290229	8.56477	7.02107	378.036	309.162	0
DEPDC5	0.290083	1.49811	1.22819	295.823	241.952	0
ACVR2A	0.290051	1.98586	1.62811	331.392	271.05	0
APOBEC3C	0.289845	17.9769	14.7411	635.258	519.654	0
CTSA	0.289709	97.7461	80.1631	7138.96	5840.18	0
TRABD2A	0.288875	2.18481	1.79242	118.749	97.2025	0
KRBA1	0.288769	3.12188	2.5618	400.094	327.532	0
HEMK1	0.288021	3.24498	2.66426	604.984	495.516	0
CEP19	0.2878	5.5831	4.58453	383.47	314.134	0
ARHGEF16	0.287781	1.01516	0.833417	94.1374	77.1124	0
FHL1	0.287617	7.78556	6.39417	1025.48	840.155	0
ZNF614	0.287608	3.35608	2.75625	498.814	408.675	0
ZNF334	0.287049	1.61617	1.32776	260.379	213.411	0
PRR22	0.286843	1.95085	1.6026	86.4575	70.8664	0
RCN3	0.286683	3.81352	3.13372	225.395	184.784	0
ARRDC3	0.28664	6.97822	5.73499	923.594	757.192	0
ZNF682	0.286585	1.51618	1.24592	158.683	130.099	0
FAM109B	0.286015	1.95922	1.61061	145.313	119.184	0
LOC650368	0.285944	2.45606	2.01904	116.093	95.2213	0
ILDR2	0.285518	5.87407	4.83136	1517.3	1244.89	0
LENG9	0.285486	3.66686	3.0157	223.249	183.177	0
MBD5	0.284867	2.07375	1.70632	397.136	325.99	0
ZNF518A	0.2847	3.51817	2.89527	927.152	761.132	0
SGK3	0.28468	3.1145	2.56303	457.477	375.57	0
ENDOV	0.284523	4.53423	3.73178	484.891	398.118	0
TMEM41B	0.284416	19.5796	16.1164	2577.39	2116.25	0
RNFT1	0.283568	4.66811	3.84439	300.19	246.635	0
C8orf44-SGK3	0.283486	3.22603	2.65701	469.348	385.634	0
NDRG1	0.283461	84.3232	69.4549	9351.58	7683.44	0
HIST1H2AI	0.2833	1.47953	1.21729	22.0958	18.144	0
PGAP1	0.283155	1.99183	1.64091	704.474	578.951	0
PAQR6	0.282318	1.4887	1.22685	100.448	82.5945	0
ABI2	0.282292	20.7461	17.1019	4273.76	3514.27	0
TMEM191C	0.281938	1.81232	1.49381	75.771	62.3169	0
PLB1	0.281301	1.09158	0.900327	181.602	149.437	0
IL1RAPL1	0.280603	5.83152	4.81256	498.078	410.057	0
SMARCA2	0.279454	11.2559	9.29691	2068.76	1704.48	0
MAP3K14	0.279354	14.6117	12.0695	2079.32	1713.3	0
MRPS33	0.279275	46.4167	38.3426	1209.76	996.869	0
LMAN1	0.279238	54.3871	44.9286	8367.29	6894.89	0
TMEM65	0.279179	7.71616	6.37436	1056.75	870.846	0
EBPL	0.279115	17.5507	14.499	547.213	450.973	0
FAHD2B	0.279023	15.1743	12.5367	613.305	505.472	0
CCDC144A	0.278685	1.8936	1.56477	351.521	289.786	0
FNDC4	0.278334	3.08464	2.54939	164.402	135.561	0
STYK1	0.27821	3.42581	2.83183	327.014	269.672	0
EIF4EBP3	0.277896	6.39568	5.28734	140.986	116.287	0
PTPN18	0.277464	10.9969	9.09546	1286.08	1061.09	0
TCEAL5	0.276929	2.08946	1.72827	77.5983	64.0421	0
NEDD9	0.276872	13.5218	11.1885	2485.61	2051.59	0
RIBC2	0.276399	1.3305	1.10079	59.2638	48.9254	0
NIPA1	0.276079	10.1943	8.43978	2134.13	1762.46	0
PPP1R3D	0.275911	4.08693	3.38378	449.907	371.606	0
MAGEE1	0.275821	2.0623	1.7075	242.461	200.276	0
ZNF431	0.275484	5.71742	4.73525	699.034	577.541	0
IKZF4	0.275246	1.8027	1.49319	312.502	258.235	0
CD40	0.274602	27.1444	22.4955	1400.25	1157.58	0
ZDHHC13	0.27456	13.0371	10.8045	1014.41	838.639	0
TPMT	0.274467	5.49573	4.5548	568.139	469.728	0
MR1	0.274228	1.48586	1.23164	371.177	306.936	0
PTPN3	0.273952	4.93529	4.0919	1539.41	1273.19	0
CASZ1	0.273416	2.00504	1.66296	545.891	451.663	0
KCNJ14	0.272871	1.17886	0.977956	130.047	107.638	0
SERINC2	0.272599	57.1937	47.465	6468.2	5354.57	0
APOBEC3A_B	0.272142	11.3645	9.43383	399.83	331.108	0
LAMB1	0.271721	46.516	38.6272	8681.5	7191.18	0
ZNF85	0.271688	3.30539	2.74469	379.63	314.479	0
ZNF30	0.271686	2.01094	1.66969	174.938	144.915	0
C6orf57	0.270976	12.9169	10.7305	216.598	179.515	0
GPR137B	0.269988	3.31995	2.7599	216.042	179.176	0
TMEM234	0.269525	3.82866	3.18357	132.192	109.667	0
CDK3	0.268766	3.19415	2.65746	160.09	132.883	0
ATP6V0A4	0.268328	7.98611	6.64715	856.951	711.528	0
FAM133B	0.268277	8.74228	7.27674	688.334	571.548	0
ZNF425	0.267907	1.33642	1.1125	136.77	113.593	0
RNASE4	0.267581	4.74333	3.94986	285.591	237.253	0
RSAD2	0.26746	1.61631	1.34598	180.595	150.04	0
C10orf54	0.26728	5.97344	4.97554	906.465	753.186	0
C2CD3	0.266623	11.2218	9.35158	2248.77	1869.34	0
IFT27	0.266595	2.83175	2.35941	127.994	106.4	0
KLHDC8B	0.265689	6.25853	5.21857	395.662	329.125	0
TUBD1	0.26567	3.15622	2.63171	261.703	217.696	0
ARMC10	0.265613	19.3654	16.1492	1623.51	1350.53	0
NT5DC1	0.265411	7.43186	6.19831	741.106	616.588	0
SLC40A1	0.265114	3.06036	2.55282	326.816	271.965	0
LYPLAL1	0.26505	9.46292	7.89415	569.944	474.306	0
NR1D1	0.263867	4.73618	3.95419	417.767	347.95	0
ADORA1	0.262752	1.26708	1.05853	117.644	98.0559	0
QKI	0.262228	8.68664	7.26104	4513.07	3763.02	0
C6orf162	0.261729	1.37499	1.14947	106.483	88.8155	0
BPGM	0.260734	8.98574	7.51856	601.676	502.212	0
ITGAV	0.260525	26.4981	22.1755	6089.37	5083.33	0
HIP1	0.260507	5.53669	4.6335	1417.32	1183.19	0
ADORA2A	0.260475	11.9191	9.97491	972.072	811.516	0
MOXD1	0.2603	1.50304	1.25785	145.653	121.61	0
CCNA1	0.260295	6.3326	5.30017	464.867	388.139	0
CPQ	0.260157	4.065	3.40243	245.79	205.242	0
S100A2	0.260094	118.049	98.8214	3615.93	3019.44	0
FRMD3	0.259347	1.05733	0.885472	202.987	169.595	0
FARP1	0.259179	12.0475	10.0915	2205.8	1843.1	0
PDIA5	0.259141	13.8125	11.5702	823.955	688.502	0
SSH3	0.258846	8.8142	7.38477	809.256	676.357	0
ENTPD7	0.258815	3.8633	3.23687	1050.81	878.256	0
UBXN8	0.258729	5.52771	4.63133	254.007	212.313	0
SEC24A	0.258539	12.7751	10.7058	2872.21	2401	0
ITPKB	0.258477	1.19738	1.00338	234.616	196.139	0
GRN	0.258406	145.302	121.779	10690.5	8937.4	0
TMEM102	0.258146	2.6572	2.22709	166.762	139.444	0
DYNLT3	0.258026	16.8105	14.0924	1185.24	991.152	0
TMED7	0.257702	39.799	33.372	5136.43	4296.23	0
MYLK	0.257602	19.331	16.2104	5041.86	4217.42	0
ZNF622	0.257595	27.0701	22.7	1459.12	1220.55	0
ANKRD42	0.257595	2.44068	2.04645	199.362	166.768	0
GTPBP6	0.257447	53.5132	44.8791	2014.62	1685.39	0
GTPBP6	0.257447	53.5132	44.8791	2014.62	1685.39	0
RIT1	0.257229	10.3904	8.7152	1150.5	962.636	0
CLK2P	0.257219	4.09314	3.43296	235.665	197.187	0
BIRC3	0.257145	7.65892	6.42452	1682.65	1407.96	0
PPIC	0.257003	22.7785	19.1089	897.416	750.996	0
STMN3	0.256888	37.5272	31.4847	2692.11	2253.02	0
AVPI1	0.256538	23.3517	19.5961	1034.14	865.687	0
SPAG4	0.256434	4.76831	4.00139	221.693	185.598	0
SLC12A8	0.256158	3.05812	2.56685	342.688	286.948	0
CROT	0.255568	2.42207	2.0338	316.719	265.311	0
ATPBD4	0.255529	1.07766	0.904839	139.07	116.498	0
GPX7	0.255424	2.48244	2.08433	97.1488	81.3839	0
FABP3	0.255394	1.014	0.851032	35.4692	29.7058	0
NLK	0.255242	7.20901	6.05501	812.241	680.549	0
PRPS1L1	0.254958	2.24318	1.88394	77.5291	64.9668	0
S100A4	0.254766	1176.57	988.58	21211.6	17777.9	0
KLHL24	0.254507	3.35088	2.81591	780.411	654.214	0
C3orf14	0.254482	23.8241	20.0207	583.937	489.521	0
RB1	0.254303	27.0434	22.7297	4119.44	3453.73	0
ZNF670	0.254096	1.92282	1.6162	256.579	215.152	0
ACAP2	0.254049	11.0457	9.2854	2521.99	2114.81	0
PDK1	0.253975	10.4998	8.82693	1528.88	1282.11	0
SLC26A6	0.253295	12.9497	10.8915	1196.68	1004	0
SPDYE5	0.252945	1.65218	1.38972	140.373	117.8	0
C9orf72	0.252926	1.78594	1.50236	255.1	214.086	0
GCC2	0.252838	9.28028	7.80786	2062.08	1730.61	0
ZNF322	0.252633	9.29333	7.81991	1444.66	1212.61	0
SPICE1	0.252435	2.54694	2.14335	442.026	371.083	0
GCA	0.252412	5.51268	4.63926	565.852	475.041	0
SMOX	0.252176	7.95771	6.698	588.925	494.493	0
KBTBD7	0.251509	2.49546	2.10128	237.188	199.248	0
PRDM2	0.251276	3.41958	2.88011	1041.6	875.121	0
C1orf85	0.251261	33.9942	28.6319	2003.85	1683.57	0
SRPX	0.25102	25.0578	21.1086	1521.66	1278.67	0
ADAM22	0.25088	1.0807	0.910412	327.444	275.188	0
SPAG16	0.250344	3.71606	3.1317	355.048	298.498	0
C16orf55	0.250232	4.01259	3.3818	279.431	234.943	0
GPR116	0.25	42.0855	35.4782	8073.69	6789.16	0
RASSF3	0.249974	15.7306	13.261	1746.2	1468.42	0
ZKSCAN3	0.249947	4.12451	3.47698	634.96	533.969	0
PHTF2	0.249708	14.4547	12.1878	3033.72	2551.58	0
MFSD9	0.249683	3.92863	3.31235	338.314	284.559	0
KIAA1432	0.2495	5.12595	4.32261	1138.58	957.775	0
LIPA	0.249476	66.8588	56.3826	5659.81	4761.06	0
PDP1	0.249363	38.2554	32.2636	5588.03	4701.05	0
RAB15	0.248934	8.96924	7.56651	967.534	814.213	0
PCBD2	0.248917	6.08598	5.1341	460.283	387.353	0
ANXA8L2	0.248037	25.2107	21.2813	1633.37	1375.38	0
IGIP	0.247877	2.70136	2.28039	246.372	207.485	0
VPS36	0.247789	8.94943	7.55585	1260.53	1061.62	0
TM4SF19	0.247511	6.61973	5.58951	223.676	188.419	0
DENND1B	0.247274	1.8155	1.53331	631.494	532.039	0
FNIP1	0.247034	13.6875	11.5623	2881.4	2427.96	0
EFHA2	0.246759	1.3813	1.16691	175.563	147.966	0
GRAMD4	0.246694	4.6242	3.90703	636.277	536.284	0
GALC	0.246228	11.3041	9.55418	1501.37	1265.81	0
BCAM	0.246091	12.3494	10.4387	1350.52	1138.75	0
ZNF736	0.246079	2.57148	2.17338	171.748	144.819	0
RAD54B	0.246034	4.31024	3.64349	1162.22	980.014	0
C5orf28	0.245685	5.20067	4.39709	456.404	384.949	0
NAPG	0.245671	12.9438	10.9443	1531.37	1291.61	0
HS1BP3	0.245539	9.77375	8.26457	747.797	630.782	0
GCOM1	0.245467	6.4837	5.48286	962.462	811.894	0
GTDC2	0.245298	9.93616	8.40334	801.221	675.958	0
RARG	0.245084	6.77089	5.7272	739.883	624.303	0
GABRE	0.244956	4.97211	4.206	499.008	421.096	0
C2orf76	0.244734	5.42848	4.59233	164.992	139.251	0
OSBPL6	0.244702	2.41647	2.0445	574.173	484.609	0
SCML1	0.244696	21.1492	17.8943	1959.63	1653.94	0
ARMCX3	0.24449	12.0811	10.2232	1331.15	1123.66	0
LOC648809	0.24449	2.96764	2.51078	110.945	93.6494	0
MEGF8	0.24408	3.72233	3.15079	1300.62	1098.2	0
ANKRD36	0.244066	3.8271	3.23947	770.79	650.84	0
PRH1	0.243834	1.08249	0.915545	23.3169	19.6807	0
RUNX2	0.243477	9.18171	7.7752	1742.34	1471.78	0
ZNF239	0.243421	4.81141	4.07433	383.761	324.188	0
SLC43A1	0.243121	5.5143	4.67057	464.84	392.762	0
CRISPLD2	0.243048	3.99288	3.38214	583.643	493.167	0
KAZN	0.242882	3.19234	2.70441	951.21	803.841	0
NIPSNAP1	0.242739	17.854	15.1267	1272.96	1075.84	0
MAMDC2	0.242614	12.1155	10.2657	1396.85	1180.65	0
IGDCC4	0.242557	2.65739	2.25169	548.826	463.905	0
PAG1	0.242408	3.0213	2.56035	1031.25	871.765	0
NHLRC3	0.242248	5.96892	5.05877	674.809	570.515	0
HINT3	0.242239	6.88324	5.83373	739.484	625.198	0
FKBP14	0.24213	7.87872	6.67801	1295.04	1094.97	0
CCDC17	0.242082	1.05745	0.896076	76.0154	64.2692	0
SPIN2B	0.241831	9.68746	8.21247	388.798	328.805	0
OXTR	0.241758	4.0031	3.39383	554.641	469.08	0
CDH24	0.241379	7.16407	6.07538	811.261	686.29	0
PRRG1	0.241176	3.67297	3.11523	711.071	601.619	0
CTSK	0.241168	1.91964	1.62787	110.848	93.7836	0
CTSS	0.241039	3.93729	3.33969	514.404	435.267	0
SLC12A9	0.240891	13.0964	11.1101	1489.14	1260.16	0
OSGEPL1	0.240803	5.20765	4.41789	384.443	325.354	0
PRPF39	0.24077	16.2215	13.7624	1484.04	1255.95	0
GMPR	0.239937	21.7115	18.4306	1050.4	889.471	0
SH3BGRL	0.239899	28.0516	23.8135	1839.66	1557.85	0
LBX2	0.239749	2.35717	2.00086	108.861	92.1924	0
TGFA	0.239645	21.5185	18.2707	2947.99	2496.83	0
ZNF107	0.239445	3.50279	2.97444	612.975	519.246	0
CNN2	0.239186	131.984	112.1	10326.4	8748.79	0
PRDM10	0.239121	4.48982	3.8135	940.147	796.565	0
CTH	0.239087	8.25856	7.01459	564.253	478.094	0
IRF3	0.239042	30.6807	26.0609	1965.32	1665.25	0
FAM213A	0.238875	31.5519	26.804	2411.68	2043.69	0
RAB3A	0.23887	1.57835	1.34046	75.5058	63.9806	0
KAL1	0.238688	7.63764	6.48916	1534.2	1300.28	0
NKX3-2	0.238109	4.17134	3.54529	297.098	251.903	0
NPTXR	0.238096	2.55615	2.17259	472.338	400.489	0
MAP3K9	0.2377	4.56964	3.8851	814.278	690.6	0
EIF1AX	0.237606	42.9642	36.5314	6052.18	5133.19	0
PGM3	0.237573	17.3582	14.7595	3513.02	2979.66	0
SARDH	0.237343	8.44857	7.18478	939.526	797.02	0
CRLF2	0.237319	1.5556	1.32219	38.695	32.8179	0
CRLF2	0.237319	1.5556	1.32219	38.695	32.8179	0
MARCH3	0.237304	5.99102	5.09495	787.597	668.155	0
FBXO2	0.237303	2.26986	1.93007	124.073	105.255	0
LPAR2	0.236614	6.56031	5.5816	374.317	317.705	0
PEX11A	0.236607	1.60392	1.36421	59.2556	50.2872	0
STYX	0.236525	9.03089	7.6844	1397.26	1185.99	0
LACTB	0.235887	18.9696	16.1484	1297.69	1101.97	0
TMEM251	0.235881	13.0748	11.1301	566.206	480.814	0
PIGP	0.235695	5.75203	4.89683	226.865	192.676	0
CXXC5	0.235446	6.9681	5.9333	320.824	272.523	0
C9orf9	0.235161	2.33997	1.99218	53.8172	45.7166	0
TMEM139	0.235147	2.06316	1.75701	162.302	137.894	0
PSG8	0.2348	1.0678	0.909414	72.4839	61.593	0
RC3H1	0.234729	2.44948	2.08685	856.544	727.943	0
UHRF2	0.234406	7.26432	6.19025	861.804	732.577	0
GCLC	0.234402	8.69384	7.40846	1056.48	898.059	0
DPH3P1	0.234335	5.12621	4.36804	174.032	147.943	0
AKR1C1	0.234202	8.38667	7.14742	369.612	314.236	0
FAM50B	0.233918	3.69695	3.15112	190.197	161.732	0
HIST1H4H	0.233671	2.59661	2.2123	30.9338	26.2995	0
COG5	0.233599	9.75356	8.31623	2345.23	1994.66	0
TMEM159	0.233536	11.3805	9.7036	690.805	587.575	0
PYCR1	0.233443	56.1386	47.871	3685.01	3134.49	0
TNFRSF11B	0.233217	5.45073	4.64851	406.878	346.155	0
CDK5R1	0.23291	4.62539	3.94554	566.252	481.844	0
SLC25A52	0.232706	2.78176	2.37282	104.789	89.1778	0
SKAP2	0.23255	11.9918	10.232	1516.18	1290.48	0
ZNF747	0.232489	2.04831	1.74757	154.369	131.395	0
GNPDA2	0.232224	8.64487	7.37778	654.573	557.264	0
DYNC2LI1	0.232113	2.55556	2.18093	158.184	134.678	0
AASS	0.232088	18.7821	16.0311	3514.44	2992.22	0
COG3	0.2316	9.54344	8.1483	1399.31	1191.79	0
ZNF565	0.231569	1.97212	1.68359	124.771	106.268	0
SAA2-SAA4	0.231429	25.472	21.7505	692.217	589.637	0
MSLN	0.231316	21.274	18.1676	1493.12	1271.94	0
TSHZ1	0.231271	1.8282	1.5612	289.911	246.977	0
DNAJC17	0.231252	8.61972	7.36095	281.646	239.94	0
ZNF221	0.230894	1.70919	1.45982	132.019	112.495	0
FAM104B	0.230254	2.73943	2.34093	198.523	169.242	0
MAST1	0.229708	1.3796	1.17936	216.817	184.908	0
ADA	0.229598	1.23342	1.05421	60.4943	51.5888	0
PDE10A	0.229049	6.35003	5.43135	1682.31	1435.36	0
DIXDC1	0.228962	1.11151	0.95068	226.003	192.842	0
CREG1	0.228433	41.4414	35.4612	2669.01	2278.18	0
C19orf71	0.228186	8.48701	7.26274	181.929	155.317	0
CCBE1	0.22816	7.98863	6.83709	1590.24	1357.64	0
TMED5	0.228095	23.8604	20.4221	4688.79	4003.12	0
MMD	0.228022	7.81573	6.68962	677.389	578.37	0
APAF1	0.227898	8.3474	7.14545	1912.55	1633.1	0
XYLB	0.227702	2.90764	2.48918	341.781	291.887	0
OSGIN1	0.227367	6.04077	5.17262	373.247	318.833	0
GAA	0.227324	12.2497	10.49	1475.69	1260.57	0
ATG10	0.22724	1.71736	1.47053	132.813	113.458	0
PILRB	0.227105	14.6946	12.5856	1902.18	1625.14	0
LOC100652770	0.226947	3.96132	3.39292	250.573	214.105	0
DLK2	0.226917	5.78776	4.95745	297.171	253.927	0
ATP9B	0.226468	8.68785	7.44421	1209.89	1034.14	0
PPP1R3C	0.226204	2.40712	2.06274	196.837	168.276	0
GPRASP2	0.226196	3.70153	3.17218	467.738	399.872	0
LRP1	0.226117	4.59306	3.93657	2183.57	1866.82	0
RAB12	0.226026	21.1213	18.1035	1437.49	1229.05	0
ZNF79	0.225884	2.82087	2.41782	187.316	160.172	0
PLCD1	0.225832	3.72694	3.19473	380.445	325.328	0
NPHP4	0.225821	2.82846	2.42459	452.069	386.577	0
MBTD1	0.225626	4.04113	3.46463	692.658	592.39	0
MICB	0.225443	43.5457	37.3392	3440.31	2942.63	0
HMHA1	0.225311	16.4106	14.0729	3000.91	2567.02	0
DSCR3	0.225171	27.806	23.8474	2876.44	2460.79	0
TYRO3	0.22509	7.80998	6.69838	989.238	846.348	0
SASS6	0.224984	8.56459	7.34613	1064.14	910.5	0
GK5	0.224881	2.18842	1.8772	759.843	650.184	0
RWDD2B	0.224684	10.9035	9.35411	591.942	506.584	0
ZNF267	0.224628	3.64412	3.12635	401.374	343.511	0
UCP2	0.224548	130.003	111.543	6825.03	5841.3	0
UBN2	0.224483	2.67382	2.29423	1227.51	1050.64	0
LONRF1	0.224482	2.8196	2.4192	321.946	275.561	0
STRBP	0.224327	6.51614	5.59168	1370.98	1173.57	0
A4GALT	0.224144	7.69348	6.60265	511.723	438.098	0
AQP11	0.223687	1.1097	0.952441	75.9948	65.0764	0
CHMP4C	0.223457	3.89356	3.34293	228.734	195.918	0
FAM122B	0.223405	16.483	14.1536	2309.44	1978.14	0
WRB	0.22333	11.7293	10.072	621.498	532.377	0
PHOSPHO2	0.22299	3.47391	2.98345	152.029	130.258	0
TMEM30A	0.222974	84.4119	72.5051	12193.3	10447.2	0
SLC25A40	0.222828	9.76978	8.39238	978.192	838.21	0
RB1CC1	0.222728	10.8341	9.30741	2301.03	1971.87	0
FBLN7	0.222603	3.92411	3.37122	287.458	246.363	0
RNF217	0.222582	4.90887	4.21729	279.48	239.529	0
PODXL	0.22248	92.8357	79.768	17659	15135.4	0
ZNF18	0.222468	1.42976	1.22831	126.055	108.041	0
ARL8B	0.22235	39.995	34.3682	3798.32	3255.82	0
HEXA	0.22222	39.8022	34.2055	3096.56	2654.53	0
CASP10	0.222202	1.54051	1.32384	312.616	267.998	0
ATP6V1C2	0.222053	42.6489	36.6564	4405.02	3776.64	0
WDR59	0.222017	7.19314	6.18246	842.392	722.251	0
B3GNT2	0.221954	9.59135	8.24407	837.641	718.208	0
NRIP1	0.221868	2.48144	2.13298	595.579	510.692	0
GPCPD1	0.221667	3.44942	2.96545	600.012	514.565	0
TMEM168	0.221493	7.6483	6.57608	960.505	823.816	0
BLVRB	0.221197	45.3179	38.973	1238.62	1062.57	0
RNMT	0.22118	17.8843	15.3806	3528.08	3026.63	0
FAM102B	0.220986	20.8728	17.9532	3545.21	3041.73	0
SCN1B	0.220352	1.93746	1.66692	122.144	104.843	0
ENOX1	0.220244	2.31552	1.9925	231.101	198.386	0
KIAA0664L3	0.220211	1.62053	1.39431	91.8761	78.8678	0
ZSWIM4	0.220121	2.59047	2.22935	357.955	307.309	0
SPG20	0.220047	16.9851	14.6188	2915.11	2502.75	0
TMEM194B	0.220041	3.92281	3.37618	454.099	389.871	0
CDON	0.219944	7.42204	6.38846	1916.81	1645.78	0
EID1	0.219846	60.6104	52.1738	4024.69	3455.85	0
FGD6	0.219697	5.21654	4.49086	1541.48	1323.75	0
STBD1	0.219677	10.0876	8.68431	945.647	812.094	0
CD163L1	0.21955	5.65403	4.86792	826.023	709.428	0
SRP9	0.21951	128.104	110.298	6603.34	5671.34	0
TASP1	0.219152	2.11578	1.82192	158.91	136.516	0
C10orf118	0.219068	4.47713	3.85595	894.415	768.422	0
ERLIN2	0.219068	12.3176	10.6087	2403.79	2065.16	0
RPS18	0.2188	1217.92	1049.16	21183.9	18202.9	0
LRRC58	0.218508	15.2659	13.1532	3724.81	3201.32	0
FMR1	0.218381	12.9373	11.1477	1818.43	1563.01	0
GPX4	0.218368	204.43	176.156	7961.66	6843.36	0
ABRACL	0.218355	25.5446	22.0112	687.695	591.116	0
NFKBIE	0.21832	15.3948	13.2658	1264.25	1086.71	0
DTNB	0.21819	2.71504	2.33962	237.521	204.187	0
TIMP4	0.218163	1.87661	1.61695	97.6304	83.927	0
ARSI	0.218135	1.98041	1.70661	199.297	171.334	0
SLC38A9	0.217724	5.89238	5.07951	595.067	511.721	0
PHLDB2	0.2175	16.5139	14.2384	3483.14	2995.71	0
NPHP3	0.217453	4.64965	4.00901	800.772	688.741	0
PLEKHB2	0.217414	78.6702	67.8343	11191.6	9625.99	0
PSAP	0.21726	367.239	316.69	33208.3	28565.7	0
TTC3	0.217135	19.6751	16.9683	5712.95	4914.7	0
BRI3	0.216801	109.681	94.6134	3899.17	3355.14	0
RTTN	0.216784	4.27934	3.69145	970.227	834.874	0
ZNF620	0.216773	1.61143	1.3899	145.493	125.196	0
FAM211B	0.216772	1.88019	1.62149	74.2919	63.9237	0
CCDC93	0.216591	16.2125	13.9873	3578.05	3079.27	0
WBP4	0.216429	12.7878	11.0337	951.142	818.654	0
PDXK	0.216316	22.1923	19.1501	5206.95	4481.95	0
ZFHX3	0.216291	3.08316	2.66053	1583.43	1362.99	0
NRP2	0.21604	3.54894	3.06296	871.674	750.458	0
SYNJ1	0.215938	3.4555	2.98252	794.764	684.292	0
FAM91A1	0.215881	24.0475	20.7572	4082.1	3514.78	0
CHD7	0.215841	3.71794	3.20929	1371.17	1180.65	0
ARF4	0.215685	223.642	193.069	12393.9	10672.8	0
KLHL28	0.215673	1.64446	1.41959	342.315	294.789	0
JRK	0.215648	7.08554	6.11702	2050.98	1766.23	0
CMTM6	0.215623	61.8722	53.4161	6618.21	5699.45	0
TMC6	0.215591	20.5355	17.7292	1941.86	1672.33	0
KIAA2026	0.215437	2.09437	1.80829	479.554	413.041	0
PITPNM3	0.215343	9.84809	8.50376	2241.66	1930.85	0
HLA-B	0.21533	377.027	325.566	18907.6	16286.1	0
IFI27	0.21524	53.611	46.2957	1118.12	963.161	0
SLFNL1	0.215179	1.01331	0.874841	69.5537	59.9123	0
PARP2	0.215123	26.9981	23.3161	1630.88	1404.97	0
ARMC7	0.214791	6.86987	5.93415	464.361	400.135	0
SDC4	0.214504	72.6683	62.7855	6036.22	5202.29	0
KIAA0195	0.214418	13.5754	11.7298	2368.3	2041.24	0
HLA-C	0.213901	274.394	237.176	13882.6	11969.7	0
CYS1	0.213814	1.32975	1.14925	114.956	99.1209	0
CCDC138	0.213743	7.13768	6.16999	501.038	432.052	0
UPF3B	0.213222	13.7043	11.8508	1050.61	906.28	0
HIPK3	0.213188	11.7948	10.2	1782.15	1537.35	0
MTRF1	0.213187	3.92185	3.39133	271.974	234.618	0
SORT1	0.213099	40.3868	34.9283	9452.67	8154.66	0
CBLB	0.212985	4.7186	4.08104	598.465	516.335	0
TMEM245	0.212528	38.4954	33.3056	9793.17	8451.75	0
FAM47E-STBD1	0.212512	8.62109	7.45876	839.382	724.425	0
KCNRG	0.212473	1.46807	1.26987	75.9125	65.5133	0
APLP1	0.212368	3.3849	2.92868	265.155	228.866	0
GSTK1	0.211892	71.0706	61.5161	2781.53	2401.6	0
C7orf73	0.211878	19.2992	16.7048	1532.16	1322.9	0
ZNF90	0.211671	2.58884	2.24102	308.828	266.69	0
SNTB1	0.21112	2.38649	2.06667	377.496	326.113	0
BCL2L11	0.211025	6.42818	5.56729	1270.04	1097.23	0
SUGP1	0.211004	15.1047	13.0819	1008.38	871.183	0
PLEKHA2	0.210762	14.6884	12.7237	2635.65	2277.42	0
CTAGE1	0.210697	1.54249	1.33612	211.404	182.682	0
YIF1A	0.210645	60.0842	52.0516	2153.24	1860.74	0
NUDT17	0.210523	4.1326	3.57996	144.235	124.652	0
ZNF542	0.21052	1.64055	1.42122	199.007	171.99	0
ATP13A3	0.210508	42.9917	37.2479	10043.2	8679.7	0
OSBPL2	0.210388	17.9413	15.5455	2269.44	1961.51	0
LRRK1	0.210383	4.75682	4.12159	1157.43	1000.38	0
LIMD2	0.210316	4.9327	4.27409	505.834	437.226	0
SNRNP27	0.210249	23.8431	20.661	1092.94	944.738	0
ZNF251	0.21014	6.69504	5.80188	640.192	553.426	0
TREX1	0.210066	5.63838	4.88629	325.291	281.219	0
DCLRE1C	0.209846	6.98578	6.05512	914.335	790.572	0
PHLDB3	0.20975	2.48837	2.15684	197.942	171.161	0
C1QL1	0.209704	1.4019	1.21493	66.8814	57.8292	0
YAE1D1	0.209678	13.4243	11.6369	372.521	322.137	0
NFKBIA	0.209654	44.0352	38.1744	2198.7	1901.33	0
ZNF277	0.209572	5.40196	4.6831	462.896	400.318	0
PCTP	0.209561	11.8006	10.2305	860.117	743.84	0
CLIC4	0.209152	91.8767	79.6767	12947.8	11200.5	0
PLXNB1	0.209119	1.02158	0.885876	239.821	207.465	0
S1PR1	0.208946	1.76074	1.52698	170.651	147.644	0
SEMA3F	0.208891	2.4982	2.16672	280.411	242.617	0
GGT5	0.2086	12.6251	10.9527	1005.56	870.2	0
ARPC1B	0.208501	173.257	150.319	8474.35	7334.02	0
C11orf67	0.208464	23.8608	20.7013	384.853	333.081	0
MTUS1	0.208171	6.23694	5.41237	1501.29	1299.58	0
DTX2	0.207971	22.8084	19.7958	2049.62	1774.48	0
RNF13	0.207774	9.946	8.63338	939.313	813.336	0
PTPN4	0.207732	1.84681	1.60311	668.793	579.116	0
HSPA13	0.20764	20.9322	18.1716	2651.72	2296.28	0
ZNF594	0.207533	3.11574	2.70494	482.632	417.975	0
PHGDH	0.207511	2.81238	2.44145	181.03	156.779	0
IMMP2L	0.207203	1.40392	1.21881	70.6329	61.1794	0
VLDLR	0.207188	5.50914	4.78397	639.252	553.745	0
MKLN1	0.20703	12.219	10.6121	4435.77	3842.8	0
C2orf47	0.206993	17.8947	15.5414	861.768	746.595	0
ZNF337	0.206969	6.1902	5.37619	629.257	545.169	0
CASP2	0.206849	19.4876	16.9268	2701.92	2341.03	0
ANKRD46	0.206639	2.76171	2.39905	381.339	330.458	0
HPS5	0.206634	10.2317	8.88843	1592.41	1379.93	0
NLRP1	0.206596	8.70053	7.55852	1689.39	1464	0
MARCH4	0.206547	4.69238	4.07654	663.501	575.005	0
COL9A2	0.206511	5.22455	4.53892	474.892	411.564	0
ZNF91	0.206498	5.59604	4.86181	959.286	831.365	0
ZBTB49	0.206425	1.982	1.72189	185.734	160.974	0
MBTPS2	0.206397	13.7981	11.9886	1986.69	1721.88	0
LGALS3	0.205991	56.2872	48.9199	3653.65	3167.52	0
FBXO10	0.205913	3.78028	3.28557	550.39	477.191	0
LOC151009	0.205852	4.73125	4.11216	328.086	284.465	0
SPATS2	0.205717	10.0502	8.73633	1215.52	1053.99	0
MAP4K2	0.205692	9.88291	8.59101	937.119	812.607	0
POFUT2	0.205617	13.0126	11.3123	1995.45	1730.4	0
TLCD2	0.205524	1.10444	0.960111	207.095	179.6	0
CDK6	0.205353	12.3683	10.7542	4621.09	4008.01	0
ADAMTSL5	0.205044	6.47192	5.62837	589.481	511.391	0
SMAD7	0.204999	2.72669	2.37129	298.605	259.057	0
LIMS2	0.204924	8.89767	7.73866	876.751	760.665	0
NME6	0.20467	22.753	19.7927	848.704	736.462	0
LOC100170939	0.204632	20.8861	18.169	678.31	588.619	0
RBM7	0.204549	21.2138	18.4554	1294.28	1123.2	0
CORO7	0.204457	15.0408	13.086	1845.29	1601.47	0
HIPK2	0.20435	13.0902	11.3898	6332.07	5495.8	0
PLA2G15	0.204001	10.9092	9.49422	945.079	820.471	0
ZNF714	0.203915	4.50978	3.92511	1259.21	1093.25	0
ANXA9	0.203897	1.74976	1.52267	102.141	88.6771	0
TIGD3	0.203824	1.31289	1.1425	82.0627	71.2476	0
SLC2A12	0.203761	4.56867	3.97675	812.775	705.729	0
HECA	0.203732	4.52544	3.93921	808.103	701.687	0
OSMR	0.203711	53.1587	46.2741	10402	9032.23	0
SLC7A1	0.203313	51.1058	44.4993	11932.2	10363.8	0
ZNF350	0.203302	3.71526	3.2348	276.752	240.381	0
ACACB	0.203295	1.53398	1.33564	452.976	393.446	0
METTL4	0.203142	8.00345	6.96954	935.734	812.842	0
SKP2	0.203099	18.8246	16.3934	2099.73	1824.01	0
DOCK9	0.20291	24.5847	21.4126	6323.82	5494.13	0
GIGYF1	0.202508	14.133	12.3128	2849.98	2476.75	0
RNGTT	0.202394	8.22538	7.16655	1169.5	1016.43	0
FARP2	0.20238	3.64237	3.17345	470.885	409.261	0
FOXC1	0.202162	4.87659	4.24944	534.131	464.3	0
RAP2C	0.202033	9.89198	8.62078	1319.77	1147.32	0
HMGN1	0.202	176.015	153.401	7318.71	6362.49	0
ARMC12	0.201895	1.06304	0.926097	39.6755	34.4877	0
RBMS1	0.201864	17.9779	15.6696	2453.81	2133.42	0
PBX3	0.20182	9.05333	7.89102	894.959	778.135	0
TMX3	0.201763	16.1411	14.0696	2439.3	2120.95	0
CMTM3	0.201466	9.03198	7.8743	745.493	648.34	0
MYBL1	0.201434	21.4392	18.6921	3541.37	3079.89	0
CBX2	0.201344	4.37064	3.81075	693.896	603.518	0
FAM157B	0.201313	4.23375	3.69117	172.762	150.263	0
LOC100652772	0.201311	6.63583	5.78589	696.661	605.937	0
PTCH1	0.200929	2.74879	2.39736	787.714	685.312	0
SLC36A1	0.20092	7.69869	6.71453	1413.5	1229.75	0
TLN2	0.200725	3.53945	3.0874	1315.11	1144.31	0
DOPEY1	0.200487	2.84439	2.48149	727.981	633.539	0
TMEM8B	0.200444	1.77493	1.54845	234.063	203.704	0
XRCC4	0.200206	16.1006	14.0493	875.031	761.66	0
UFM1	0.200085	23.2543	20.2934	1924.35	1675.16	0
LOC100505695	0.19996	3.21874	2.80871	111.423	97.0008	0
KLHL15	0.199898	6.61838	5.77641	1319.37	1148.67	0
SETD4	0.199845	6.45175	5.63112	695.564	605.597	0
ARHGAP27	0.199485	8.89881	7.76896	1425.94	1241.81	0
LOC100507118	0.199442	25.1303	21.9402	1222.12	1064.34	0
CYTH3	0.199287	33.1489	28.9443	4713.74	4105.59	0
VPS13C	0.199227	3.33593	2.91291	1815.71	1581.53	0
DPP3	0.19897	37.281	32.5595	3669.55	3196.82	0
GLRB	0.198924	12.9596	11.3186	1326.71	1155.84	0
ST6GALNAC2	0.198874	2.05676	1.79616	138.079	120.299	0
ACVR1B	0.198841	4.65002	4.06138	711.231	619.669	0
SDCBP	0.19871	73.5006	64.2036	5076.54	4423.35	0
EVI2A	0.198662	19.6973	17.2063	1883.85	1641.52	0
MIDN	0.198613	11.504	10.0494	1388.03	1209.52	0
NME7	0.198502	40.7426	35.594	2114.48	1842.68	0
RGL2	0.198331	23.8564	20.8443	2544.35	2217.56	0
ARHGEF4	0.198327	3.68451	3.21921	499.486	435.34	0
ISYNA1	0.19818	4.41079	3.85412	383.432	334.224	0
LMAN2L	0.197991	17.3955	15.2026	1353.42	1179.87	0
OSBPL1A	0.197962	5.7679	5.04085	896.465	781.531	0
ZBTB11	0.19769	9.80126	8.5675	1596.05	1391.68	0
ABCA2	0.197626	9.97847	8.72282	2663.73	2322.74	0
SPINK4	0.197501	13.906	12.1559	164.273	143.257	0
PSG7	0.197394	1.03604	0.905578	67.2601	58.6552	0
HEXIM2	0.197313	5.17069	4.52067	219.027	191.032	0
ZNF10	0.19731	1.87112	1.63593	261.89	228.418	0
PBX1	0.197291	7.18441	6.28179	1576.31	1374.85	0
NAA38	0.197205	4.11274	3.59625	1635.01	1426.13	0
ETV3	0.197173	3.79986	3.32259	354.095	308.868	0
NMNAT1	0.197005	3.56446	3.11715	428.452	373.77	0
PHF6	0.19692	14.9013	13.0326	2339.44	2040.97	0
GLI2	0.196585	2.18995	1.9157	471.532	411.473	0
SMCR7	0.196557	11.9411	10.4461	1004.52	876.584	0
TRPV1	0.196524	2.38279	2.08445	375.994	328.117	0
RBM12B	0.196461	8.66886	7.58408	1404.51	1225.71	0
ATP6AP2	0.1964	65.7079	57.4885	4265.12	3722.29	0
PRSS53	0.196272	1.04227	0.911728	67.4983	58.9088	0
STAC	0.196218	10.8573	9.50027	1025.02	894.681	0
SLC25A13	0.196116	22.7461	19.9046	2318.36	2023.7	0
COPZ2	0.195886	3.39573	2.97148	98.3548	85.8655	0
TM9SF3	0.195689	50.658	44.3431	9896.62	8641.3	0
FAM129A	0.195644	20.4188	17.874	4497.89	3927.49	0
SLC22A18	0.195575	3.32919	2.91411	173.062	151.123	0
ADAMTS9	0.195472	1.96433	1.71965	458.501	400.41	0
CRYBB2	0.195434	1.54877	1.3553	37.8301	33.031	0
PICK1	0.195386	5.0848	4.45166	358.401	313.011	0
INPP4B	0.195237	16.8913	14.7902	2225.08	1943.46	0
DISP2	0.195014	3.1361	2.74636	501.804	438.365	0
PPP6R3	0.194993	45.1471	39.5383	7528.92	6577.11	0
UBE2E1	0.194968	61.3943	53.7678	3776.63	3299.24	0
TCF7L2	0.194748	7.77028	6.806	1071.49	936.202	0
LCAT	0.194671	7.07952	6.20103	305.703	267.12	0
PLEKHJ1	0.194661	69.9536	61.2767	2711.16	2368.96	0
LOC399744	0.194594	5.04086	4.41575	841.879	735.659	0
PSIP1	0.194435	14.1135	12.3648	1783.48	1558.62	0
ENPP4	0.194412	4.30379	3.77053	639.974	559.3	0
PRUNE	0.194317	5.08934	4.459	482.305	421.535	0
AFAP1L2	0.194234	22.091	19.3566	2801.3	2448.45	0
MCAM	0.194163	39.6464	34.7408	4213.17	3682.66	0
LYPLA1	0.193824	17.1335	15.0169	1404.82	1228.23	0
ASMTL	0.193716	8.63503	7.56876	628.31	549.371	0
ASMTL	0.193716	8.63503	7.56876	628.31	549.371	0
PEX13	0.193631	5.25038	4.60234	753.21	658.617	0
ORC5	0.193629	12.3148	10.7949	887.023	775.625	0
ARMCX5-GPRASP2	0.19358	4.22613	3.70461	529.564	463.076	0
SEMA5A	0.193484	2.08585	1.82859	783.402	685.087	0
SPCS3	0.193475	28.7303	25.1875	4195.79	3669.21	0
B3GALTL	0.193408	7.76003	6.80334	1041.51	910.848	0
BNIP3L	0.193367	41.4933	36.3793	4617.52	4038.32	0
SLMAP	0.19324	19.6288	17.2111	2766.96	2420.11	0
OAS3	0.193171	6.04632	5.30179	1275	1115.23	0
MAP3K6	0.19315	8.21349	7.20219	1135.99	993.655	0
SLC35B4	0.193114	13.6811	11.997	2963.81	2592.5	0
SLC35F5	0.192936	16.5701	14.5321	1506.42	1317.86	0
IMPDH1	0.192527	37.1372	32.579	3238.11	2833.59	0
ABCG1	0.192174	1.46695	1.28709	168.864	147.806	0
PRKCZ	0.192089	5.84302	5.12728	575.043	503.364	0
IL6ST	0.192013	44.958	39.4541	12945.5	11332.3	0
SLC37A3	0.19187	30.2917	26.5858	3197.94	2799.72	0
FRMD8	0.191853	15.2666	13.399	1823.06	1596.07	0
B3GNT1	0.191794	15.5532	13.651	1023	895.658	0
ING3	0.191732	6.41774	5.63301	618.965	541.945	0
SLC25A27	0.191564	2.61616	2.29643	248.791	217.859	0
DAPK2	0.191473	1.13837	0.999196	95.4444	83.5797	0
PIGS	0.191418	32.6464	28.6614	2989.56	2618.1	0
HDHD1	0.191235	24.9706	21.9253	1944.3	1702.94	0
CD99	0.191102	295.88	259.821	11710.9	10258	0
CD99	0.191102	295.88	259.821	11710.9	10258	0
BCOR	0.191053	4.57432	4.01692	981.902	860.123	0
MEST	0.19099	11.9252	10.4726	1143.98	1002.14	0
C2orf74	0.190859	6.96394	6.11579	216.926	190.048	0
SOS2	0.19082	13.2417	11.6301	2242.81	1964.96	0
ACVR1	0.190803	8.94343	7.85499	886.926	777.061	0
LIMCH1	0.190691	51.2827	45.0458	10401.2	9113.37	0
MUC4	0.19068	2.52987	2.22219	1351.48	1184.16	0
FBLIM1	0.190676	4.85012	4.26018	582.336	510.247	0
SUSD3	0.190661	14.0047	12.3013	531.311	465.544	0
RHPN2	0.190305	11.3807	9.99914	1281.03	1122.73	0
ZNF326	0.190209	9.2117	8.09398	1149.48	1007.5	0
AP1G2	0.190207	21.1703	18.6017	1947.43	1706.9	0
HILPDA	0.190128	12.7548	11.2076	572.563	501.875	0
ITPR2	0.190053	2.2213	1.95198	890.246	780.375	0
CDPF1	0.189919	3.47999	3.05808	165.319	144.929	0
PIAS2	0.189844	3.16432	2.78105	721.156	632.246	0
ADD3	0.189797	20.4535	17.977	3014.99	2643.34	0
SND1	0.18972	93.7884	82.4375	10514.3	9218.68	0
MIEN1	0.189584	45.7807	40.2433	1101.57	965.931	0
FAM177A1	0.189424	12.2158	10.7394	1304.46	1143.96	0
ICAM4	0.189308	1.4747	1.29627	69.8337	61.2423	0
SLC19A2	0.189213	9.84356	8.65514	1138.02	998.151	0
TNK1	0.189197	4.36428	3.83732	406.676	356.699	0
WDR27	0.189153	3.64709	3.20682	418.928	367.456	0
HDAC9	0.189106	4.75162	4.17827	1196.86	1049.84	0
TNFAIP2	0.189002	53.8032	47.3151	7148.59	6270.84	0
NUBPL	0.188998	3.74301	3.29152	405.945	356.106	0
FGFR4	0.188968	1.94993	1.71468	195.66	171.641	0
KCNK6	0.188963	2.18862	1.92456	184.725	162.049	0
FBXO44	0.188944	2.8371	2.49495	318.429	279.346	0
DBI	0.188907	122.79	107.99	4938.06	4332.03	0
YY2	0.188904	2.07939	1.82859	181.053	158.835	0
CASD1	0.188834	4.18915	3.68429	518.279	454.7	0
NUCKS1	0.188813	126.288	111.074	25938.2	22756.3	0
CNOT4	0.188811	6.38688	5.61735	1095.02	960.705	0
L3MBTL1	0.188702	2.01006	1.76791	228.94	200.873	0
TXNRD1	0.188609	174.695	153.67	25661.3	22516.6	0
TNFAIP3	0.188572	2.00959	1.76769	302.887	265.78	0
PTAR1	0.188554	10.9283	9.61341	3489.24	3061.76	0
CTSH	0.188517	17.2118	15.141	817.944	717.76	0
YOD1	0.188511	9.29624	8.17793	1849.29	1622.79	0
ORAI3	0.18849	16.9255	14.8895	1176.64	1032.54	0
RBM41	0.18811	5.71185	5.0261	1160.24	1018.41	0
ZFAND6	0.188013	23.957	21.0823	1641.07	1440.56	0
FAM160B1	0.187949	11.1846	9.843	2188.36	1921.07	0
NEU1	0.187897	46.1545	40.6197	3042.82	2671.26	0
ZNF230	0.187836	1.59786	1.4062	209.899	184.277	0
EFEMP1	0.187811	96.136	84.6128	9477.59	8320.74	0
CLCN5	0.187805	1.33204	1.17234	436.646	383.355	0
POLR3G	0.187659	3.0193	2.65753	315.679	277.18	0
NPC2	0.18749	285.446	251.288	8172.27	7176.34	0
SPIRE2	0.1874	4.70692	4.14377	487.004	427.687	0
EFCAB4A	0.187255	4.5306	3.98883	263.108	231.085	0
ATF6B	0.18723	61.2622	53.9408	5121.83	4498.47	0
LRRC37B	0.187107	4.66416	4.10695	450.01	395.279	0
APOBEC3G	0.18692	1.22793	1.08116	71.8362	63.1032	0
CEP152	0.186915	6.32092	5.56665	1136.48	998.386	0
SYNE2	0.186876	7.84794	6.91173	5576.08	4898.63	0
NAA30	0.186776	8.57377	7.55141	1219.28	1071.23	0
EIF1AD	0.186772	20.9403	18.4435	1948.21	1711.65	0
SLC25A14	0.186624	4.51037	3.97271	229.86	201.972	0
PRKAB2	0.186481	5.42445	4.77858	935.197	821.81	0
ZNF641	0.186352	2.09386	1.84465	311.928	274.135	0
SLC25A6	0.186241	318.331	280.48	15034.5	13213.8	0
PSG4	0.186156	3.2826	2.89223	212.426	186.713	0
SLC25A6	0.186058	318.331	280.516	15034.5	13215.4	0
TFPT	0.185934	19.7665	17.4195	759.894	668.016	0
BACE2	0.185734	31.3349	27.6186	2985.82	2625.15	0
ARL6IP1	0.185649	156.329	137.797	11263.5	9903.52	0
G0S2	0.185498	70.0999	61.7961	2147.23	1888.17	0
C1orf226	0.185366	4.04706	3.5679	546.689	480.779	0
TMEM50B	0.185209	10.4419	9.20676	1039.48	914.258	0
KATNAL1	0.184753	6.68895	5.89963	1630.87	1434.85	0
CDC42BPG	0.184713	1.42744	1.25895	225.537	198.435	0
CHURC1	0.184521	10.5165	9.27693	1207.46	1062.5	0
C21orf119	0.184269	2.77287	2.44593	72.7417	64.0162	0
RFC3	0.183935	18.642	16.4515	1701.26	1497.63	0
UBE2W	0.183912	2.63308	2.32369	760.481	669.469	0
FASTK	0.183763	44.7372	39.4853	2671.07	2351.63	0
SLC25A15	0.183691	9.46291	8.35237	1209.95	1065.31	0
ZNF846	0.183656	1.32355	1.16805	89.9102	79.1608	0
INO80D	0.183422	1.42617	1.25901	640.507	564.045	0
ZNF12	0.18331	6.06418	5.3539	975.604	859.203	0
CDCA7	0.183201	19.5829	17.2906	1752.93	1543.9	0
PRKACB	0.183131	7.29563	6.44195	1352.69	1191.45	0
NAB1	0.183085	10.7217	9.46746	1524.37	1342.7	0
SKIL	0.182965	2.94157	2.59764	680.01	599.023	0
ARSA	0.182963	2.67641	2.36343	367.341	323.592	0
ASPHD1	0.182926	7.52503	6.64521	353.833	311.701	0
MT1X	0.182785	48.9278	43.2124	632.18	556.958	0
GCNT1	0.182669	6.4203	5.67085	1370.55	1207.57	0
RRAS2	0.182526	29.6762	26.2149	2599.84	2290.88	0
RCE1	0.182458	23.7714	20.9996	1116.04	983.465	0
CCNL2	0.182422	22.3042	19.7041	2579.13	2272.8	0
WDR90	0.182184	4.50048	3.97645	797.488	702.889	0
CDYL	0.181974	24.5949	21.7345	3228.86	2846.24	0
PBXIP1	0.181968	14.7676	13.0502	1503.33	1325.2	0
TMC8	0.181857	1.18571	1.0478	166.984	147.209	0
KIF27	0.181692	4.22819	3.73711	626.713	552.56	0
TRPM7	0.181664	5.74092	5.07433	1902.84	1677.71	0
ZNF506	0.181644	4.45078	3.93394	470.251	414.626	0
PALB2	0.18152	6.19893	5.47964	801.111	706.406	0
PPP3R1	0.181503	38.8551	34.3476	3720.87	3281.02	0
FTL	0.181395	1227.98	1085.6	34103.8	30074.5	0
MARCH6	0.181257	26.4853	23.4168	8173.66	7208.64	0
KRBOX1	0.18125	17.2143	15.2193	380.386	335.482	0
OMA1	0.181101	6.54841	5.79013	398.757	351.72	0
ZMYM1	0.181019	8.73615	7.72519	1159.18	1022.5	0
C17orf67	0.180705	2.08754	1.84616	133.908	118.143	0
NABP1	0.180678	19.9497	17.6454	2547.51	2247.65	0
ALDH3B1	0.180539	15.8391	14.0109	1478.67	1304.75	0
SVIP	0.180399	13.0286	11.5257	576.163	508.447	0
NAGA	0.180315	8.08691	7.15455	958.821	846.178	0
KCTD7	0.180271	8.14936	7.21005	1307.66	1154.07	0
VKORC1L1	0.180195	32.6452	28.884	1190.68	1050.88	0
UGGT1	0.180184	16.175	14.3116	5647.96	4984.84	0
SAA2	0.180042	12.0732	10.6833	895.292	790.262	0
OLFML2B	0.180031	1.19153	1.05423	119.872	105.809	0
TMEM55A	0.17992	10.6032	9.38329	811.2	716.096	0
KIAA1549	0.179916	4.60963	4.07933	1821.1	1607.59	0
TXNDC16	0.179867	2.97909	2.63639	440.931	389.253	0
BRMS1L	0.179857	9.54095	8.4436	785.664	693.584	0
FSTL1	0.179699	110.839	98.1036	13548	11961.3	0
SEC23A	0.179514	46.601	41.2518	5710.97	5042.8	0
LRIF1	0.179486	8.9499	7.9226	948.635	837.67	0
FAHD2A	0.179448	18.3781	16.2689	761.939	672.831	0
COX15	0.179426	6.54203	5.79139	1598.57	1411.64	0
ASL	0.179404	14.3311	12.6869	970.818	857.306	0
STK3	0.179324	14.1575	12.5339	1506.38	1330.32	0
PEX16	0.178959	10.8425	9.60139	660.526	583.476	0
NDFIP2	0.178866	13.7281	12.1577	2031.94	1795.02	0
PIKFYVE	0.178805	7.5349	6.67323	2505.78	2213.7	0
DPM3	0.178688	34.6877	30.7228	604.559	534.138	0
GYS1	0.178685	19.7729	17.5132	2280.8	2015.11	0
GNG11	0.178558	76.0541	67.3684	2307.87	2039.21	0
ZBTB37	0.178496	1.97538	1.74968	149.229	131.863	0
PRPS2	0.178457	39.4733	34.9677	3191.21	2819.92	0
BCL2L13	0.178167	8.69774	7.70648	1524.84	1347.7	0
SFMBT1	0.178147	9.15023	8.10749	1330	1175.51	0
HNMT	0.178143	5.74722	5.09225	763.718	675.012	0
STK17B	0.178111	8.70939	7.7171	1469.39	1298.74	0
BBS1	0.178092	5.06042	4.48384	544.126	480.944	0
LAMC2	0.178043	9.09139	8.05597	1883.27	1664.64	0
CCDC132	0.177835	5.97042	5.29118	1115.72	986.336	0
C5orf45	0.177789	14.0073	12.4139	537.181	474.905	0
CATSPER1	0.17778	2.71266	2.404	226.614	200.343	0
DFFA	0.177779	12.9434	11.4713	1396.1	1234.25	0
PPARA	0.177763	3.96021	3.50985	1264.39	1117.82	0
SECTM1	0.177719	6.74135	5.97476	489.461	432.738	0
CAPZA1	0.177595	93.533	82.9068	8164.11	7218.52	0
TYW1B	0.177581	4.16575	3.69238	438.816	388	0
MTRNR2L8	0.177171	188.299	166.956	7715.9	6824.22	0
CYB561D2	0.177112	19.8402	17.5918	758.315	670.715	0
EXTL2	0.176593	10.1658	9.01705	1090.41	964.788	0
SC5DL	0.176574	13.7441	12.1912	3124.88	2764.91	0
BZW1	0.176362	131.635	116.779	15387.9	13617.2	0
CCDC71	0.176346	14.159	12.561	815.345	721.54	0
C10orf32	0.176239	6.27513	5.56728	486.091	430.2	0
ANO6	0.176196	23.6191	20.956	5379.73	4761.25	0
RMND5A	0.176116	11.3262	10.0497	2226.12	1970.31	0
NUAK2	0.176116	4.41094	3.9137	477.24	422.402	0
USP16	0.175971	26.025	23.0942	2523.66	2233.88	0
HDGFRP3	0.175925	11.9883	10.6384	928.563	821.971	0
FCHSD1	0.175909	9.37104	8.31603	1291	1142.82	0
GSTM5	0.175621	3.94129	3.49802	197.481	174.849	0
SAYSD1	0.175439	12.8687	11.4236	785.168	695.272	0
ZNF248	0.175113	2.71369	2.40946	521.384	461.795	0
WDSUB1	0.175062	7.57786	6.72854	498.47	441.515	0
CTC1	0.175015	5.90837	5.24645	1330.66	1178.65	0
TMEM164	0.174994	8.66997	7.69879	1573.08	1393.4	0
CKS2	0.174978	226.634	201.251	4431.23	3925.11	0
DHRS12	0.174814	1.90434	1.69109	168.65	149.405	0
STK39	0.174684	19.4328	17.2597	2030.62	1799.06	0
BTN2A2	0.174655	9.56946	8.49949	1180.44	1045.85	0
LDLRAD2	0.174594	8.86145	7.87096	1129.95	1001.17	0
GRPEL2	0.174592	8.27194	7.34735	1078.95	955.975	0
L1CAM	0.174529	57.6177	51.1805	9248.24	8194.47	0
NIPSNAP3B	0.17449	1.78525	1.58558	99.6676	88.3118	0
CD2AP	0.174374	35.1929	31.2644	6062.18	5372.03	0
EGFL8	0.174329	9.15835	8.13596	385.261	341.415	0
LIMK1	0.174077	53.1369	47.2151	5975.6	5296.39	0
PRR5L	0.174039	5.2958	4.70563	710.291	629.579	0
TINAGL1	0.174025	65.3923	58.1066	4761.42	4220.37	0
SMNDC1	0.173804	31.7408	28.2086	2050.29	1817.6	0
RMND1	0.173587	6.08334	5.407	371.403	329.304	0
SPIN2A	0.173546	6.01516	5.34644	252.294	223.702	0
SRPK2	0.173121	16.813	14.9491	2077.07	1842.2	0
LBR	0.173054	66.8783	59.4672	8465.47	7508.57	0
ESCO2	0.173048	10.1972	9.06712	1090.53	967.271	0
RABGEF1	0.173043	24.7872	22.0405	3002.34	2662.99	0
CD302	0.173031	9.21539	8.19423	1165.72	1033.98	0
LOC440894	0.173012	11.3701	10.1104	1820.81	1615.04	0
CCHCR1	0.173002	25.159	22.3717	2434.89	2159.75	0
ALG6	0.172896	5.52839	4.91618	594.258	527.149	0
C8orf37	0.17278	1.07401	0.955045	115.244	102.236	0
NIN	0.172774	15.4084	13.7035	5364.62	4759.15	0
SUMF1	0.172736	12.2364	10.8827	842.912	747.804	0
MGLL	0.172699	17.8656	15.8897	2732.19	2423.96	0
ABCB8	0.172632	9.59585	8.53491	1431.31	1269.9	0
UNKL	0.172617	5.64142	5.01773	1082.71	960.624	0
WTIP	0.172586	10.2573	9.12341	720.27	639.067	0
ZBTB3	0.172537	1.20835	1.07468	114.195	101.322	0
CNKSR1	0.172506	2.42093	2.1533	196.558	174.407	0
COX14	0.172358	25.0806	22.3116	797.767	707.938	0
SESTD1	0.172312	2.36186	2.10117	784.705	696.369	0
RGS10	0.172235	86.0387	76.5475	2676.37	2375.2	0
C19orf55	0.172075	6.80539	6.05517	466.241	413.824	0
NAA40	0.171929	17.91	15.9376	1901.07	1687.5	0
ZNF419	0.171851	3.96261	3.52626	298.301	264.806	0
PAPSS2	0.171825	46.2792	41.1858	5686.21	5047.77	0
PHIP	0.171822	8.8578	7.88293	3375.56	2996.57	0
ZC3H8	0.17181	6.14539	5.46884	314.717	279.387	0
TGM2	0.171743	360.53	320.87	46894.1	41631.1	0
FAM103A1	0.171445	11.8093	10.5121	590.84	524.644	0
ZNF133	0.171432	5.04643	4.4921	435.936	387.099	0
ALDH5A1	0.171405	2.00224	1.78231	329.353	292.462	0
RTKN2	0.171397	3.74507	3.33383	790.949	702.356	0
KDELR3	0.171373	18.7217	16.6663	1116.08	991.084	0
ARHGAP11B	0.171076	31.9226	28.4237	1037.66	921.638	0
CCDC167	0.17106	30.821	27.4428	610.544	542.285	0
GNPDA1	0.170857	35.4879	31.6033	2595.32	2305.47	0
VAMP4	0.170643	5.78834	5.15544	948.676	842.855	0
LAPTM5	0.170548	23.1979	20.6629	1655.33	1470.77	0
HSPA1L	0.170366	2.76205	2.46039	222.669	197.869	0
SNX33	0.170316	10.7915	9.61377	1108.18	984.791	0
F11R	0.170276	8.08676	7.20441	1242.42	1104.11	0
ZFP41	0.170049	3.24207	2.88875	640.068	568.907	0
MOSPD2	0.169883	8.86983	7.90417	955.063	848.977	0
GALNT12	0.16986	1.7461	1.55589	152.198	135.293	0
PPAPDC1B	0.169788	6.39318	5.69745	534.395	475.069	0
ZBTB12	0.169753	7.16705	6.38722	424.811	377.66	0
GALNT1	0.169733	35.2899	31.4516	4311.38	3832.86	0
RCN1	0.169307	162.903	145.227	13040.1	11596.2	0
DTL	0.169222	22.4495	20.0148	3154.56	2805.43	0
OSGIN2	0.169158	9.12038	8.13156	1305.68	1161.23	0
KDELR2	0.169136	105.26	93.85	9571.87	8512.99	0
PLD6	0.169129	7.18802	6.40874	588.503	523.408	0
RALB	0.169114	37.9963	33.878	2732.92	2430.64	0
MFSD6	0.168829	13.4759	12.0177	2055.34	1828.37	0
DHRS7	0.168826	20.1466	17.9663	892.153	793.636	0
SORL1	0.168735	5.07991	4.53049	1777.11	1580.96	0
NEIL2	0.168707	4.44047	3.96017	388.531	345.657	0
TSPAN12	0.16845	2.09713	1.87053	171.27	152.396	0
TBL1XR1	0.168413	15.7461	14.0463	3281.68	2920.12	0
CAMK2N1	0.168391	7.33586	6.54389	547.981	487.618	0
DPY19L1	0.168328	20.1295	17.9575	3122.46	2778.61	0
MST4	0.16823	5.9533	5.3112	632.741	563.104	0
ARID5A	0.167972	4.5041	4.01893	316.463	281.685	0
CDK5	0.167941	17.8341	15.9138	682.209	607.249	0
MRC2	0.167782	11.2776	10.0645	2155.7	1919.04	0
CDKN1A	0.167661	40.9034	36.5068	3118.57	2776.42	0
C1RL	0.167638	1.4866	1.32671	160.684	143.058	0
C1orf52	0.167597	8.81372	7.86661	949.58	845.441	0
DIAPH2	0.167596	3.1809	2.83905	520.664	463.566	0
AMT	0.167541	1.78402	1.59221	125.256	111.522	0
SUMO1	0.167365	79.891	71.3184	3884.86	3459.35	0
ACSS1	0.167149	6.56665	5.86282	841.112	749.102	0
C22orf23	0.167067	2.48355	2.21731	159.063	141.67	0
FAM18B1	0.166856	26.8619	23.9878	1531.38	1364.13	0
EVPL	0.166804	14.04	12.5383	2945.27	2623.7	0
RECQL5	0.166791	3.96572	3.54152	655.273	583.738	0
CTSF	0.166788	17.7446	15.8468	1141.76	1017.11	0
KLHL7	0.166771	9.33404	8.33583	1216.87	1084.04	0
AP1S1	0.166688	85.5023	76.3634	3533.53	3147.98	0
CDSN	0.166664	1.1041	0.985944	90.6364	80.7459	0
SOD1	0.166579	193.351	172.698	5952.95	5303.81	0
CDC42EP2	0.166521	41.3673	36.95	2658.93	2369.09	0
TRAPPC2	0.166453	7.51978	6.71701	684.162	609.615	0
C15orf57	0.166423	8.65394	7.73018	476.391	424.493	0
ZFP82	0.166402	5.66587	5.06114	471.449	420.096	0
PIGA	0.166349	7.41768	6.62631	855.222	762.091	0
SUV420H1	0.166197	7.96653	7.11741	1475.8	1315.22	0
BTG1	0.166177	16.1307	14.4116	2397.24	2136.43	0
COX10	0.166103	8.14205	7.27463	777.725	693.151	0
SGOL2	0.166056	21.0782	18.8335	3135.16	2794.3	0
JHDM1D	0.166047	1.15002	1.02751	335.834	299.326	0
SH2D5	0.165996	7.46116	6.66679	910.441	811.494	0
UXS1	0.165979	49.8922	44.5814	4468.96	3983.3	0
STARD13	0.165865	5.71969	5.11122	1361.69	1213.81	0
MTRNR2L2	0.165845	83.5148	74.6318	2748.95	2450.44	0
AIDA	0.165828	47.9491	42.8497	4590.17	4091.76	0
SECISBP2L	0.165803	9.32328	8.33185	2128.97	1897.84	0
FANCD2	0.165744	9.7225	8.68897	1848.89	1648.24	0
PROSER1	0.165743	10.9493	9.78533	1814.57	1617.64	0
TRIQK	0.165741	5.64973	5.04909	738.92	658.732	0
BET1	0.16562	7.48302	6.68804	728.083	649.125	0
SUN2	0.165531	39.9241	35.6855	5499.71	4903.55	0
ZBTB33	0.165378	8.55059	7.64355	1442.32	1286.11	0
DTNBP1	0.165114	12.4123	11.0976	994.881	887.299	0
APP	0.165103	194.996	174.346	24973.2	22272.7	0
INPP4A	0.165052	8.04025	7.18899	1792.88	1599.07	0
TOR1AIP1	0.165002	24.625	22.0186	3176.52	2833.23	0
NT5C1B-RDH14	0.164963	6.78983	6.07124	646.421	576.582	0
CHMP5	0.164771	44.8646	40.1225	2959.19	2639.81	0
NEURL1B	0.164752	3.7791	3.37965	769.222	686.216	0
TGOLN2	0.164648	63.0758	56.4139	12869.1	11481.1	0
RANBP17	0.164606	2.81287	2.51576	410.252	366.02	0
TRIM62	0.164533	2.29372	2.05151	280.085	249.899	0
B9D1	0.164513	3.88207	3.47215	219.773	196.09	0
KIAA1586	0.164264	10.3168	9.22949	949.736	847.535	0
GATA3	0.164086	4.91436	4.3969	479.902	428.314	0
FOXN2	0.164075	5.57706	4.98993	968.391	864.296	0
SCAMP1	0.16407	8.30922	7.43454	1649.25	1471.97	0
TTC14	0.163998	3.89245	3.48282	592.758	529.071	0
TMEM132A	0.163977	14.4184	12.9014	1616.04	1442.42	0
CHORDC1	0.163942	11.9995	10.7373	1293.54	1154.59	0
C11orf84	0.163841	35.1628	31.4664	2195.42	1959.74	0
RNF145	0.163583	34.3939	30.7839	4723.72	4217.37	0
TRIM61	0.163566	2.75553	2.46608	138.686	123.82	0
GBA	0.163498	56.9004	50.9312	4863.71	4342.61	0
KIAA1958	0.163463	3.58137	3.20559	305.527	272.802	0
ZBTB34	0.16337	4.30833	3.85665	897.853	801.733	0
LARP4	0.163321	21.0358	18.8313	4490.88	4010.22	0
CYCS	0.163243	31.2719	27.9963	5499.93	4911.53	0
RTCA	0.16315	29.6089	26.5091	2476.45	2211.66	0
FAM40B	0.16315	10.0873	9.03117	1832.45	1636.52	0
CLDN4	0.163012	62.4198	55.8903	3613.82	3227.72	0
ZCCHC24	0.162955	17.5886	15.7493	2755.13	2460.87	0
VRK3	0.162763	14.6764	13.1433	985.345	880.228	0
EFHC1	0.162759	3.16548	2.8348	707.534	632.057	0
GXYLT1	0.162548	7.42412	6.64963	1766.49	1578.27	0
BCAP29	0.162513	11.7088	10.4876	2269.71	2027.92	0
MOSPD3	0.1625	14.3214	12.8276	639.221	571.134	0
PAQR8	0.162439	3.12462	2.7988	470.191	420.127	0
TRIM5	0.162413	6.07709	5.44356	707.232	631.938	0
HAUS2	0.162404	13.9479	12.494	1748.8	1562.62	0
SCAPER	0.162403	3.12033	2.79504	502.132	448.678	0
VPS13A	0.162264	9.26463	8.2998	3725.54	3329.24	0
TBC1D23	0.162173	22.3764	20.0473	2773.55	2478.67	0
PIK3C3	0.16206	22.8984	20.5166	2247.36	2008.59	0
C3orf37	0.161969	34.4602	30.8776	2041.08	1824.33	0
CUTC	0.161878	12.2097	10.9408	533.738	477.093	0
RAB28	0.161704	18.2497	16.3553	1096.62	980.353	0
C12orf23	0.161678	31.7152	28.4239	3395.51	3035.54	0
SLC44A1	0.161593	19.7935	17.7404	2862.4	2559.1	0
RND3	0.161419	60.5738	54.2974	5406.48	4834.18	0
LYPLA2	0.161414	36.1126	32.3707	1873.03	1674.77	0
CREBZF	0.161197	14.0231	12.572	3372.13	3015.65	0
TXNRD2	0.161112	11.629	10.4261	731.671	654.365	0
ADRM1	0.161101	178.222	159.791	8004.41	7158.7	0
DPF2	0.161014	23.7411	21.287	1914.87	1712.66	0
THAP1	0.160971	5.12075	4.59141	352.787	315.544	0
EFNA5	0.160957	5.75014	5.15592	974.713	871.82	0
UPP1	0.160869	40.1587	36.0113	2489.48	2226.81	0
ZNF394	0.160832	7.1692	6.4288	488.878	437.31	0
PLBD2	0.160651	29.022	26.0287	2619.89	2343.82	0
YIPF5	0.160595	26.4423	23.7159	2898.14	2592.84	0
FAM105A	0.160537	3.2231	2.89085	721.945	645.925	0
SCAI	0.160508	1.08072	0.969326	419.577	375.404	0
ANKZF1	0.16048	14.0685	12.6189	1183.87	1059.25	0
PLD1	0.160464	2.76489	2.47998	531.211	475.299	0
OXR1	0.160436	11.671	10.4688	2010.84	1799.22	0
NDUFB3	0.160393	53.7142	48.1825	1333.34	1193.05	0
ISG20L2	0.160368	17.3388	15.5534	1130.5	1011.57	0
ACD	0.16035	15.6547	14.0429	1032.63	924.014	0
QPCT	0.160227	1.46384	1.31301	79.4915	71.1333	0
SSBP2	0.160117	1.44147	1.29319	205.134	183.587	0
ZNF74	0.1601	1.93039	1.73186	247.98	221.935	0
CORO7-PAM16	0.160062	17.5441	15.741	2054.33	1838.61	0
TRIM24	0.160058	20.6942	18.5674	2642.55	2365.06	0
NEDD4	0.160014	10.0997	9.06201	2447.94	2190.96	0
PON2	0.159906	14.782	13.2641	780.358	698.491	0
U2AF1	0.159807	109.04	97.8509	3561.4	3187.98	0
WDR54	0.159749	31.2454	28.04	1119.77	1002.41	0
TSC22D4	0.159714	29.1073	26.1221	2206.3	1975.1	0
CARD8	0.159524	3.91437	3.51333	718.226	643.048	0
ZFAND2B	0.159403	12.5853	11.2968	532.179	476.516	0
FAM83H	0.159259	5.30534	4.76269	943.44	844.842	0
RASSF7	0.159248	36.8195	33.054	2059.27	1844.07	0
FAM46A	0.159139	2.44708	2.19692	436.214	390.66	0
LOC100507331	0.158902	10.2353	9.19049	475.703	426.095	0
SERF2	0.158887	45.4794	40.8387	5673.11	5081.5	0
C18orf54	0.158821	3.80464	3.4165	607.644	544.306	0
LYN	0.158811	9.7739	8.77696	1294.06	1159.17	0
CACNA2D1	0.158694	2.01044	1.80543	246.454	220.784	0
KIAA0913	0.158594	11.2973	10.1465	2183.48	1956.19	0
MYADM	0.158381	94.2252	84.6402	10368.8	9290.79	0
PACRGL	0.158377	5.82565	5.23288	426.489	382.152	0
G2E3	0.158209	6.68938	6.00955	1188.26	1064.85	0
LOC401321	0.158123	1.77681	1.59627	261.758	234.587	0
RDH5	0.158092	1.9412	1.74378	83.0357	74.4152	0
C7orf55-LUC7L2	0.158023	70.8583	63.666	6202.94	5559.41	0
ATG7	0.157971	9.47132	8.51021	1524.25	1366.17	0
DYSF	0.157854	13.9439	12.53	3246.87	2910.37	0
IMP4	0.157825	48.9909	44.024	1645.27	1474.79	0
MPP2	0.157721	1.62499	1.46027	228.304	204.663	0
UBOX5	0.157561	3.38807	3.04506	467.884	419.481	0
CTAGE4	0.15753	3.11366	2.7985	519.338	465.622	0
ZNF224	0.157184	9.60312	8.63325	758.761	680.443	0
LOC100861402	0.157169	6.24525	5.61454	592.594	531.434	0
ZDHHC6	0.157019	34.3997	30.9294	2381.42	2135.85	0
NAGLU	0.156926	18.6476	16.7675	1650.26	1480.18	0
PIP4K2A	0.156916	21.2824	19.1368	2596.07	2328.52	0
SEC62	0.156911	19.9686	17.9555	4150.87	3723.1	0
C5	0.156894	2.1936	1.97241	383.375	343.874	0
LUC7L2	0.156793	66.5629	59.8576	6405.8	5746.12	0
LINC00338	0.156738	3.47515	3.12502	239.651	214.981	0
CPPED1	0.156693	8.02721	7.21904	1566.27	1405.07	0
GNAO1	0.156621	4.39665	3.95418	1107.3	993.389	0
DIP2C	0.156497	7.28122	6.54904	1833.47	1645	0
KLHL17	0.156474	6.66758	5.99709	545.255	489.216	0
SLC7A11	0.156472	10.7021	9.62615	3281.46	2944.19	0
FTSJD1	0.156427	7.28607	6.55368	976.95	876.569	0
DENND5B	0.156285	5.91008	5.31657	1765.67	1584.4	0
SEC63	0.156259	15.6663	14.0933	3242.66	2909.81	0
ELOVL5	0.156182	111.26	100.095	12335.2	11069.6	0
FANCF	0.156004	3.2166	2.89404	338.021	303.379	0
ARHGEF19	0.155939	2.09706	1.8868	202.748	181.978	0
PATZ1	0.155702	4.41922	3.97698	676.606	607.392	0
ADAM10	0.155675	69.0056	62.1023	8636.16	7752.79	0
HNRNPH2	0.155666	44.1326	39.7177	3353.54	3010.54	0
C2orf18	0.155527	13.0799	11.7726	1626.7	1460.46	0
CHKA	0.155417	41.7966	37.622	3620.46	3250.72	0
CENPQ	0.155385	21.6381	19.4772	1193.07	1071.26	0
GULP1	0.155359	7.9964	7.19795	1075.23	965.465	0
ALOX5	0.154886	2.11354	1.90299	172.806	155.215	0
FURIN	0.154617	35.0878	31.6008	4673.12	4198.2	0
C21orf2	0.154611	6.70958	6.04265	477.131	428.646	0
NKRF	0.154452	8.15832	7.34832	1034.85	929.794	0
AGPAT1	0.154326	78.808	70.9905	5943.33	5340.4	0
ITM2B	0.154257	83.4334	75.1606	5036.92	4526.16	0
FLJ35390	0.154193	1.15791	1.04292	64.7541	58.1873	0
TK1	0.154149	155.866	140.422	7925.47	7122.33	0
FAM199X	0.153945	10.2436	9.22984	2473.38	2223.05	0
TMEM8A	0.153938	22.45	20.2284	2614.5	2349.9	0
SMCHD1	0.153925	19.0131	17.1318	5262.4	4729.86	0
ZNF28	0.153845	3.81168	3.43464	570.774	513.046	0
WEE1	0.153752	16.8806	15.2121	2174.88	1955.03	0
PDE7B	0.153731	6.79663	6.12489	1165.02	1047.27	0
RHOT1	0.15369	7.95509	7.16902	840.911	755.941	0
ATF2	0.153683	15.1954	13.6941	2348.43	2111.14	0
C3orf38	0.153577	12.4934	11.2598	1044.19	938.757	0
PACS1	0.153564	47.2497	42.5852	6774.24	6090.23	0
RIPK2	0.153548	9.79144	8.82478	806.89	725.43	0
SLC25A17	0.153507	12.6337	11.3868	911.162	819.197	0
MIB1	0.153504	12.8697	11.5996	3810.02	3425.46	0
PPM1M	0.153413	6.11886	5.51522	457.075	410.97	0
AAK1	0.153234	4.61926	4.16418	3121.1	2806.6	0
CSAD	0.153226	1.30746	1.17854	126.459	113.716	0
SVIL	0.153199	21.8326	19.6822	5951.27	5351.71	0
CSRNP1	0.153194	8.79202	7.92599	891.14	801.37	0
MIS18A	0.153135	17.7594	16.0107	888.471	799.002	0
RBM38	0.153112	11.0246	9.93919	837.113	752.829	0
FAM86B1	0.15311	5.01738	4.52333	389.459	350.248	0
AP1S2	0.152911	40.3153	36.3517	2927.84	2633.41	0
NAV2	0.152887	13.0295	11.7487	4880.45	4389.72	0
EIF4EBP2	0.15287	28.293	25.5122	6765.76	6085.53	0
SLC44A2	0.152846	97.4732	87.8943	11057.3	9945.74	0
GOLGA6L9	0.152801	3.51619	3.1707	978.425	880.102	0
ANKRD36B	0.15276	4.16413	3.75508	797.085	717.006	0
TMEM19	0.152741	12.6221	11.3824	1868.62	1680.9	0
ST13	0.152711	32.735	29.5208	3331.16	2996.58	0
GPAT2	0.152699	35.078	31.634	3168.77	2850.52	0
ELF4	0.152691	23.5084	21.2004	3195.15	2874.27	0
CXorf23	0.152632	2.65867	2.3977	548.86	493.763	0
NOSTRIN	0.152587	1.07883	0.972845	97.2923	87.5261	0
C4orf3	0.152535	34.1777	30.8256	3301.15	2969.94	0
DNAH2	0.152478	3.3311	3.00449	1436.97	1292.85	0
BAZ2B	0.152436	3.64026	3.28341	945.468	850.672	0
STX6	0.152331	18.6262	16.8017	2685.9	2416.77	0
POPDC3	0.152324	6.11419	5.51513	371.915	334.652	0
ENO2	0.152221	48.6271	43.8673	3758.33	3382	0
PPIP5K2	0.152218	15.4764	13.9615	2608	2346.85	0
KCTD11	0.152146	7.03555	6.34711	682.531	614.222	0
AKAP7	0.152138	1.56002	1.40729	171.93	154.723	0
TAGLN	0.152124	14.1372	12.7541	700.996	630.848	0
TPRKB	0.152078	29.0519	26.2103	698.135	628.294	0
CLMN	0.15205	2.66061	2.40044	1077.91	970.096	0
DNASE2	0.152007	27.4299	24.7485	1753.54	1578.19	0
RNASEK	0.152005	127.925	115.42	4190.35	3771.31	0
OTUD6B	0.151965	7.69595	6.94378	807.413	726.697	0
CHMP3	0.15195	89.7399	80.9713	9109.06	8198.46	0
TBC1D3B	0.151688	15.1634	13.6841	1024.28	922.062	0
MSMP	0.151632	16.9722	15.3166	366.4	329.848	0
CHRNE	0.151604	1.53956	1.38931	120.848	108.792	0
TTK	0.15155	27.4362	24.7622	2650.9	2386.56	0
FANCB	0.151512	4.3768	3.95021	419.349	377.547	0
P4HB	0.151443	362.214	326.937	29764.8	26798.7	0
CRYBG3	0.15131	6.84222	6.17636	2339.91	2106.94	0
RAC2	0.151279	148.947	134.456	6973.24	6279.08	0
RGPD6	0.151263	12.2649	11.0717	6099.44	5492.32	0
LNX2	0.151261	2.56961	2.31956	392.716	353.63	0
MYSM1	0.151199	3.81696	3.44575	943.624	849.741	0
ZC3H12C	0.151132	8.5726	7.73931	2398.07	2159.58	0
NXPH4	0.151107	1.09912	0.992085	63.0366	56.7651	0
ZFPL1	0.150918	33.6601	30.3926	1489.42	1341.49	0
C10orf137	0.150914	8.39106	7.57653	1253.47	1128.98	0
MYL12B	0.1509	476.147	429.935	17878.5	16103	0
HVCN1	0.150885	3.17378	2.86557	183.706	165.465	0
GRAMD3	0.150869	19.406	17.5229	2176.25	1960.17	0
TGFBR2	0.150814	51.1193	46.1607	7643.78	6885.09	0
CKAP2	0.1508	43.8807	39.6246	5216.03	4698.35	0
COX11	0.150729	22.9217	20.6993	1980.45	1783.99	0
SLC3A1	0.150639	1.47439	1.33137	109.086	98.2689	0
ITSN2	0.150633	7.10043	6.41244	1527.65	1376.2	0
MAP3K1	0.150595	8.79925	7.94688	2103.42	1894.94	0
MRPS6	0.150567	94.9239	85.7307	2991.9	2695.39	0
XYLT2	0.150517	9.97164	9.00614	1132.54	1020.34	0
HSPG2	0.150486	20.931	18.905	9556.74	8610.12	0
GTF2F2	0.150479	38.3811	34.6659	1779.92	1603.63	0
NREP	0.150435	6.97471	6.29971	756.547	681.638	0
CP	0.150373	1.19898	1.08294	200.012	180.216	0
RAB2A	0.150156	23.8193	21.5186	2888.12	2602.64	0
VPS8	0.150094	5.08209	4.59135	821.793	740.598	0
RBM23	0.14989	30.6305	27.677	2545.35	2294.18	0
WDR91	0.149798	4.08468	3.69098	600.884	541.627	0
IFITM2	0.149783	79.9089	72.2089	1856.68	1673.6	0
RGPD5	0.149742	12.5667	11.3562	9101.43	8204.14	0
PGM2	0.149652	36.7961	33.2536	3798.13	3423.9	0
MORN2	0.149613	10.679	9.65068	252.933	228.019	0
FIS1	0.14959	78.7311	71.1541	1859.3	1676.18	0
MNT	0.149497	6.11167	5.52381	940.54	847.964	0
EDEM1	0.149447	27.2424	24.6232	5330.8	4806.23	0
TMEM206	0.149313	9.62194	8.69748	657.93	593.247	0
SNX9	0.149259	24.4163	22.0716	3268.94	2947.65	0
USP40	0.149251	16.2977	14.7328	2921.76	2634.61	0
KPNA3	0.14923	24.568	22.2092	3502.12	3157.98	0
SEMA4C	0.14923	13.0359	11.7843	1475.99	1330.95	0
LRRC45	0.149202	11.0836	10.0195	920.391	829.968	0
TAF13	0.14918	36.2885	32.805	669.292	603.548	0
TMEM248	0.149166	41.5135	37.5295	5593.46	5044.03	0
FAM18B2	0.149145	6.58923	5.95689	1088.27	981.392	0
NFIL3	0.149098	12.4002	11.2105	821.506	740.851	0
NMRAL1	0.148942	20.6814	18.6993	898.097	810.01	0
SPDYA	0.148936	1.02347	0.925222	70.3325	63.4313	0
WDR5B	0.148805	1.8739	1.6944	248.928	224.534	0
ZNF780A	0.148625	3.50669	3.1713	836.76	754.855	0
IKBKE	0.14859	8.99333	8.1334	998.03	900.36	0
RAI14	0.148526	42.4128	38.3595	7914.26	7140.03	0
MKRN1	0.148476	30.9016	27.9493	3558.5	3210.49	0
ECHDC1	0.14846	29.5786	26.753	2251.41	2031.25	0
TGFBR3	0.148431	4.547	4.11268	984.666	888.403	0
UHRF1BP1	0.148348	10.1888	9.21624	3122.14	2817.06	0
RNF103-CHMP3	0.14832	82.3992	74.5351	8842.55	7978.64	0
VCPIP1	0.148249	3.75465	3.39643	974.814	879.624	0
BTD	0.148153	14.1135	12.7679	926.937	836.479	0
FUCA1	0.148144	20.472	18.5203	1380.89	1246.13	0
VWA8	0.14812	3.03138	2.7424	717.773	647.742	0
DENND4A	0.148014	3.53458	3.19788	827.035	746.398	0
KIAA1468	0.147959	4.95382	4.48209	862.216	778.178	0
PIBF1	0.147831	6.11039	5.52899	607.334	548.189	0
TET3	0.147814	4.20916	3.80875	1468.49	1325.49	0
DRAM2	0.147792	16.766	15.1713	1008.53	910.339	0
FAM69A	0.147733	10.8669	9.83367	1071.41	967.133	0
CYTH1	0.14771	16.5565	14.9827	1746.88	1576.88	0
FOXRED2	0.147668	8.97587	8.12284	1446.51	1305.79	0
C15orf63	0.147661	18.5541	16.7907	787.468	710.863	0
NTNG2	0.147648	1.79252	1.62208	176.378	159.221	0
SOWAHC	0.147645	8.16111	7.38561	1205.9	1088.6	0
KLF13	0.147613	5.17626	4.68449	1117.63	1008.94	0
APOO	0.14757	15.6986	14.2075	567.131	511.993	0
RALGPS2	0.147517	11.1829	10.1212	2077.6	1875.67	0
FLJ44635	0.14737	12.5731	11.3805	906.39	818.381	0
PFKL	0.147358	48.7628	44.1383	5302.61	4787.74	0
RAB11A	0.147267	26.2052	23.7215	4103.97	3705.72	0
FAM18A	0.147221	1.38328	1.2521	147.008	132.746	0
GNB5	0.147166	18.17	16.4489	1835.79	1657.76	0
KIAA0753	0.147069	7.29843	6.60754	1089.79	984.181	0
ACCS	0.147052	2.5812	2.33674	186.12	168.085	0
RHOBTB1	0.147041	1.6752	1.51658	255.665	230.893	0
PLEKHM3	0.146983	1.525	1.3807	475.171	429.149	0
FKTN	0.146948	8.21896	7.44159	1948.02	1759.38	0
PABPC3	0.146932	94.5959	85.6502	7296.08	6589.6	0
GANC	0.146801	3.17668	2.87645	464.905	419.93	0
TTLL7	0.146582	4.52165	4.09495	526.657	475.78	0
NIPBL	0.146565	15.7904	14.3007	5229.96	4724.74	0
NR4A1	0.146532	1.37695	1.24695	127.537	115.219	0
ZNF200	0.146519	2.90962	2.63512	338.365	305.691	0
RSL24D1	0.146507	44.4202	40.2311	2085.34	1883.97	0
GATS	0.146445	2.26258	2.04924	432.122	390.415	0
TBL1X	0.146439	14.3932	13.0365	2758.5	2492.25	0
AVEN	0.146264	13.2607	12.012	647.012	584.636	0
UBE2V2	0.146252	36.4688	33.0354	1768.79	1598.28	0
RGPD8	0.146093	12.9496	11.7317	3009.58	2719.75	0
SCYL3	0.146078	5.6084	5.08092	552.638	499.425	0
NADKD1	0.146055	12.279	11.1244	1541.5	1393.09	0
RNF146	0.145934	8.82046	7.99174	816.466	737.923	0
KDSR	0.145821	17.5528	15.905	2901.6	2622.67	0
MAEL	0.145665	1.44129	1.30592	79.7737	72.1104	0
DARS	0.145636	91.9572	83.3358	6824.03	6168.8	0
RBM43	0.145607	1.34856	1.22206	167.763	151.659	0
CARD11	0.145594	6.55227	5.93807	912.253	824.688	0
HSPA1B	0.145572	116.089	105.21	9289.05	8397.5	0
ZNF627	0.145511	3.7111	3.36333	337.903	305.487	0
FN3K	0.145487	2.55778	2.31796	116.872	105.66	0
WHAMM	0.145474	4.40781	3.99493	597.623	540.305	0
LSM14B	0.145433	38.5277	34.9204	3183.22	2877.98	0
TXNRD3	0.145402	5.82353	5.27829	542.594	490.579	0
SMYD5	0.145382	23.1234	20.959	1893.66	1712.14	0
ACBD7	0.145338	4.93302	4.47135	528.372	477.741	0
WWC3	0.145232	29.2068	26.476	6004.42	5429.4	0
UNK	0.145099	8.5319	7.73481	1371.45	1240.23	0
AGAP3	0.145093	30.2838	27.4549	4003.52	3620.48	0
NFAT5	0.144951	12.5843	11.4098	5467.4	4944.78	0
PQLC1	0.144909	14.1836	12.8602	1148.08	1038.37	0
MED4	0.144905	18.5057	16.7791	1347.53	1218.76	0
TOM1L1	0.144835	16.6573	15.1038	1245.72	1126.74	0
BMPR2	0.144637	10.365	9.39975	3975.22	3596.02	0
CEP290	0.144484	5.85931	5.31418	1489.57	1347.63	0
GOT1	0.144433	51.2498	46.4836	3474.66	3143.65	0
NAB2	0.144389	6.45719	5.85674	557.149	504.092	0
TIMP2	0.144348	259.734	235.593	30172.7	27299.9	0
ICAM2	0.144308	3.14786	2.85512	152.823	138.277	0
PYCARD	0.144283	11.4752	10.4086	282.711	255.808	0
NEK8	0.144266	3.22753	2.92759	294.392	266.38	0
FMNL2	0.144266	16.4221	14.8965	2919.54	2641.72	0
DNMT3A	0.144238	1.58522	1.43793	286.367	259.123	0
MORN1	0.144208	1.27835	1.15942	67.1839	60.7905	0
PNPLA4	0.144172	5.68576	5.15781	525.066	475.135	0
RNF170	0.144046	3.78106	3.43029	658.594	596.017	0
ZNF626	0.143992	1.79244	1.62619	389.167	352.204	0
LOC100289019	0.143972	1.59611	1.44805	194.955	176.44	0
CD274	0.143899	13.9572	12.6638	1636.11	1480.8	0
USP37	0.143831	3.71491	3.3708	950.229	860.069	0
PNP	0.143716	33.4338	30.3395	2575.6	2331.4	0
RAB3IP	0.143613	2.51902	2.28602	802.672	726.623	0
GLO1	0.143598	247.149	224.294	16096.9	14571.9	0
IER3IP1	0.143591	37.5912	34.115	1798.17	1627.82	0
ZNF217	0.14356	17.8481	16.198	3195.14	2892.51	0
CYB5R4	0.143554	14.8541	13.4808	1067.04	965.98	0
PGRMC2	0.143495	31.8162	28.8761	3830.43	3467.79	0
PPP1R12B	0.143489	1.58917	1.4423	606.235	548.845	0
TRPT1	0.143485	17.625	15.9961	599.227	542.502	0
FBXO27	0.143469	13.4123	12.173	991.146	897.329	0
HDAC4	0.143433	3.02425	2.74487	864.294	782.505	0
CALM2	0.143403	687.605	624.105	28546.4	25845.4	0
LOC728875	0.143396	7.62364	6.9194	374.658	339.214	0
CDR2	0.143243	16.7615	15.2151	1440.25	1304.12	0
GSTM4	0.143229	24.3849	22.1354	1490.78	1349.89	0
APOBEC3F	0.143137	1.44427	1.31106	231.062	209.24	0
ANKRD26	0.143045	4.15768	3.7746	899.173	814.301	0
DCUN1D4	0.143006	11.5513	10.4873	1567.84	1419.89	0
ABTB2	0.143	8.70163	7.90018	1358.95	1230.72	0
RNASEK-C17ORF49	0.142974	89.9273	81.6467	5471.75	4955.5	0
PIM2	0.142908	11.4155	10.3646	794.678	719.739	0
WDR67	0.142908	9.0331	8.20161	1011.04	915.696	0
TSPAN4	0.142871	61.3693	55.7222	3471.18	3143.9	0
PECR	0.142856	5.84505	5.30708	349.232	316.311	0
MYH10	0.142773	27.4902	24.9623	6810.22	6168.55	0
CKAP2L	0.14275	34.7509	31.5559	3620.11	3279.07	0
TICRR	0.142609	5.81596	5.28172	1235.25	1118.99	0
CIR1	0.142602	14.8954	13.5271	852.519	772.288	0
OSBPL8	0.14247	24.6227	22.3632	5677.84	5143.94	0
HUS1	0.14243	7.0082	6.36517	685.877	621.404	0
PALM	0.142386	2.93919	2.66951	269.028	243.746	0
COPG2	0.142196	23.5761	21.4166	1307.39	1184.68	0
PDS5B	0.14218	8.36214	7.5963	1999.46	1811.82	0
FAM116A	0.142039	13.8397	12.5734	2055.02	1862.34	0
CAMTA1	0.142016	2.40038	2.18076	709.251	642.765	0
EHD3	0.141994	1.43548	1.30409	178.299	161.587	0
PSRC1	0.141889	35.369	32.1362	2000.59	1813.21	0
GMCL1	0.14186	16.5141	15.0049	1237.11	1121.26	0
ZNF718	0.141825	4.25996	3.87062	287.398	260.492	0
CXXC1	0.141788	11.2752	10.2453	1066.92	967.061	0
SNX3	0.14176	88.7728	80.6663	4136.39	3749.28	0
C3orf78	0.141673	30.0501	27.3069	430.244	390.006	0
TCTN2	0.141539	6.23996	5.6709	580.395	526.162	0
FPR1	0.141405	4.17776	3.79694	182.256	165.241	0
PDHX	0.141273	18.6155	16.9212	1772.08	1606.78	0
HDAC10	0.141152	7.8957	7.17759	683.254	619.576	0
STK33	0.14104	4.41645	4.01504	381.506	345.978	0
MTCP1NB	0.141017	9.64836	8.77148	311.521	282.515	0
DOCK4	0.141006	6.17434	5.61342	1643.92	1490.86	0
ZBTB24	0.140985	2.81044	2.55511	511.223	463.632	0
CLIC6	0.140905	10.3421	9.40323	1249.45	1133.2	0
VMA21	0.140734	15.511	14.1046	2333.2	2116.35	0
NUPL2	0.140677	11.1688	10.1563	639.603	580.184	0
CYP1B1	0.140514	14.2638	12.9725	2334.39	2117.76	0
NPTN	0.140437	49.016	44.5808	3831.94	3476.51	0
MLLT10	0.140221	9.37692	8.5297	1763.81	1600.46	0
STAM	0.140202	19.862	18.0677	2454.95	2227.61	0
LAPTM4B	0.140197	74.5049	67.7748	5309.02	4817.39	0
ZNF655	0.140192	17.4602	15.883	3380.62	3067.57	0
SH2D4A	0.140074	16.8866	15.3624	1883.53	1709.26	0
ATXN1L	0.139974	8.31441	7.56449	2164.86	1964.69	0
NNT	0.139897	39.2554	35.7169	6066.68	5506.03	0
RPL17-C18ORF32	0.139847	122.143	111.137	7974.7	7237.97	0
CEP120	0.139783	7.43605	6.76622	1116.95	1013.81	0
AKAP9	0.139752	8.96072	8.15379	3558.95	3230.38	0
SHANK3	0.139736	1.98449	1.80575	445.784	404.635	0
SETDB2	0.139692	1.27045	1.15603	251.529	228.318	0
GSTO1	0.139687	136.029	123.785	5686.29	5161.55	0
CASP9	0.139658	3.54203	3.22313	267.977	243.254	0
WDR52	0.139625	1.18444	1.07785	397.603	360.929	0
ZNF175	0.139498	9.00213	8.19284	1083	983.194	0
ARRB2	0.139262	11.2602	10.2495	729.541	662.416	0
DHCR7	0.139253	97.9282	89.1406	8311.48	7546.74	0
MLKL	0.139206	6.83221	6.21919	552.633	501.805	0
FUT11	0.139199	10.7278	9.76536	700.843	636.386	0
ESF1	0.139098	15.0469	13.698	1542.7	1400.91	0
FAM115C	0.139068	1.39726	1.27198	268.072	243.44	0
TRAPPC6B	0.139035	12.9788	11.8159	1383.01	1255.95	0
ANKRD39	0.13902	18.1876	16.5578	520.788	472.95	0
DTX3	0.138997	6.38478	5.8127	412.683	374.781	0
PABPC1	0.138972	338.664	308.334	30903.8	28065.8	0
RAD51AP1	0.138936	21.5942	19.6606	1562.12	1418.71	0
PTBP2	0.138908	4.98372	4.53749	553.729	502.904	0
EPG5	0.138813	16.2797	14.8233	6584.07	5980.1	0
KIAA0226	0.138806	7.00822	6.38127	1607.9	1460.41	0
HAUS4	0.138721	31.0443	28.2688	1623.95	1475.08	0
APOM	0.138544	16.9855	15.4685	494.457	449.186	0
SEL1L	0.138443	18.4777	16.829	5042.05	4580.71	0
SLC38A10	0.138388	15.3627	13.9924	2404.02	2184.14	0
SCARA3	0.138368	8.91709	8.12181	1086.64	987.269	0
THBS3	0.138338	2.79538	2.54605	296.327	269.235	0
BIN3	0.138333	11.6459	10.6074	686.144	623.413	0
NAMPT	0.138203	62.2329	56.6897	9070.5	8241.92	0
ADCK5	0.138181	6.83935	6.23007	429.034	389.851	0
MTHFD2	0.138179	23.6652	21.5575	1723.2	1565.82	0
SNRNP25	0.138145	24.4823	22.3022	847.876	770.458	0
NR1H3	0.138012	5.04137	4.59278	372.589	338.601	0
COQ10B	0.137955	23.7774	21.663	1493.63	1357.43	0
FRS2	0.137933	5.8939	5.36987	1297.63	1179.32	0
CPD	0.137883	32.1526	29.2952	9419.47	8560.91	0
FLJ43663	0.13782	1.30093	1.18526	133.876	121.678	0
AHNAK	0.137807	190.731	173.79	116656	106029	0
ASAP1	0.137778	40.5678	36.9652	8211.22	7463.33	0
CHCHD5	0.137734	10.4179	9.49249	223.924	203.536	0
FAM98B	0.137613	14.1816	12.9235	772.952	702.635	0
CNNM4	0.137595	4.08327	3.72106	623.09	566.414	0
RFTN1	0.13754	24.9802	22.7655	2388.22	2171.06	0
CAAP1	0.13754	11.3944	10.3841	1076.03	978.186	0
WWP1	0.137418	14.211	12.9522	1862.97	1693.71	0
BAX	0.137415	62.8672	57.2985	2520.29	2291.32	0
MANEAL	0.137403	8.86316	8.07807	875.27	795.76	0
PNMAL1	0.137351	10.6657	9.7213	1252.31	1138.59	0
MAPRE3	0.137195	6.47114	5.89868	385.604	350.627	0
TOM1	0.136991	9.61781	8.76835	775.781	705.51	0
AP5B1	0.13698	9.34885	8.5233	1957.64	1780.32	0
G3BP1	0.136951	91.7593	83.6586	8291.76	7540.86	0
APH1B	0.136949	4.02747	3.67184	536.852	488.239	0
MED14	0.136945	38.8859	35.4531	8391.63	7631.71	0
GRAMD1C	0.136915	1.57451	1.43546	206.108	187.449	0
HSPA1A	0.136912	109.11	99.4798	8415.46	7653.56	0
ATP6V0D1	0.136898	48.1606	43.9104	2565.11	2332.9	0
CRTAP	0.136853	43.9766	40.097	9293.38	8452.35	0
IQGAP1	0.136725	94.4134	86.092	21719.9	19756	0
LOC92249	0.136532	6.64004	6.05549	609.17	554.168	0
MRPS9	0.136518	27.1142	24.7277	1264.32	1150.18	0
ZSWIM6	0.136459	10.327	9.41845	1808.45	1645.24	0
GTPBP10	0.136213	3.99637	3.64539	958.025	871.717	0
MAPK6	0.13619	20.7985	18.9723	2793.16	2541.56	0
TRAF4	0.136159	21.1288	19.274	1950.95	1775.25	0
AVL9	0.136142	15.2501	13.9115	1146.78	1043.52	0
COL4A3BP	0.13614	8.5833	7.8299	1535.8	1397.51	0
LRIG1	0.136029	6.56717	5.99117	996.654	906.981	0
ATAD5	0.136022	5.8862	5.36996	1170.57	1065.25	0
NCAPG2	0.136013	93.3898	85.2006	11738.2	10682.1	0
ALCAM	0.135968	75.5785	68.9533	15326.3	13947.8	0
SGOL1	0.135958	9.24959	8.43876	1403.12	1276.94	0
EPT1	0.135941	13.1391	11.9876	3394.34	3089.12	0
ARHGEF9	0.135912	4.90291	4.47324	916.996	834.558	0
ZNF195	0.135845	6.27678	5.72696	739.613	673.154	0
NUFIP2	0.135685	20.6219	18.8178	7124.04	6484.58	0
SENP7	0.135631	4.43307	4.04535	697.567	634.98	0
TAPBP	0.135573	76.1804	69.5215	9884.68	8998.11	0
KIAA1217	0.13545	13.5513	12.3678	3619.95	3295.56	0
GSTP1	0.135326	274.896	250.91	8419.85	7665.98	0
ACSF2	0.135316	11.299	10.313	808.799	736.393	0
PPIP5K1	0.135283	5.68716	5.19103	1075.75	979.47	0
NPC1	0.135244	49.2089	44.9178	7558.04	6881.72	0
SFXN4	0.135035	21.1883	19.3432	942.96	858.709	0
TAF4B	0.135008	3.01009	2.74798	455.522	414.831	0
C2orf42	0.134926	3.8308	3.49738	308.18	280.667	0
BAIAP2L1	0.134678	23.1531	21.1423	2707.39	2466.09	0
FOXO4	0.134555	2.08664	1.90549	221.999	202.232	0
CASP7	0.13447	11.2445	10.2694	1107.92	1009.32	0
TEX264	0.134446	37.9977	34.7033	2029.87	1849.26	0
SLC35A5	0.134413	13.9394	12.7311	1303.95	1187.96	0
CHRNB1	0.134392	30.8013	28.1319	2393.34	2180.47	0
CDT1	0.134325	19.935	18.2081	1698.99	1547.95	0
CRYZL1	0.134257	15.0378	13.7357	822.48	749.398	0
KIAA1107	0.134215	1.12552	1.02803	163.134	148.642	0
ARHGEF10	0.134214	19.1978	17.5362	3424.56	3120.35	0
CTAGE9	0.134207	2.69192	2.45881	220.331	200.76	0
UGCG	0.134191	66.2009	60.472	3446.08	3140.01	0
ENO3	0.134174	2.50056	2.28397	122.193	111.34	0
LOC391322	0.134063	9.91251	9.05492	177.819	162.04	0
PDIA6	0.133962	169.121	154.51	12566.2	11451.9	0
TRPC1	0.133931	2.65815	2.42848	352.993	321.701	0
CTSD	0.133867	811.273	741.236	54898.2	50033.4	0
TMEM185A	0.133815	9.7403	8.89962	846.871	771.859	0
TECPR1	0.133755	5.95106	5.43765	828.168	754.844	0
FAM200A	0.133735	4.18219	3.82135	330.602	301.336	0
CASP8AP2	0.133605	6.20331	5.66876	1333.65	1215.69	0
SCD	0.133367	339.264	310.083	58945	53740.2	0
STRADB	0.133361	16.9608	15.5019	1256.57	1145.62	0
GM2A	0.133343	11.8282	10.8109	1386.17	1263.8	0
CCDC43	0.13331	16.893	15.4404	1149.13	1047.71	0
HACE1	0.133309	3.85922	3.52734	563.546	513.81	0
BLCAP	0.13316	34.2145	31.276	2763.88	2520.2	0
ABHD3	0.133113	11.1677	10.2088	734.892	670.124	0
BUD31	0.13306	63.6151	58.1554	2118.17	1931.56	0
CLPSL2	0.133054	1.05473	0.963374	13.7985	12.5779	0
VPS37C	0.133013	14.2041	12.9854	1216	1108.9	0
HSD17B12	0.132969	58.4556	53.4423	4742.43	4324.88	0
NR2C1	0.132883	6.8314	6.24583	986.228	899.452	0
GMIP	0.13276	6.52435	5.96558	732.746	668.331	0
RNF19A	0.132732	18.4222	16.845	2705.59	2467.78	0
RPL30	0.13261	927.013	847.723	16447.7	15003.2	0
AMPD2	0.132598	17.5947	16.0899	2675.65	2440.7	0
PTPLAD1	0.13256	55.1681	50.4511	5636.65	5141.82	0
CHCHD3	0.132511	63.4969	58.0696	3220.68	2938.05	0
FKBP2	0.132481	53.3072	48.7516	1593.93	1454.08	0
PNKD	0.132386	8.79697	8.04569	1049.1	957.125	0
FYN	0.132298	11.9708	10.9492	1478.87	1349.29	0
IQSEC1	0.132293	12.0074	10.9827	2850.06	2600.35	0
APBA3	0.132164	8.7314	7.98688	601.189	548.566	0
LY75-CD302	0.132151	4.55649	4.16804	1295.62	1182.22	0
CAV1	0.13214	302.424	276.647	35141.5	32065.8	0
MCEE	0.132121	3.5136	3.21376	97.3972	88.8728	0
PTBP3	0.132066	14.6553	13.4068	3837.64	3501.94	0
RHOF	0.132034	37.4766	34.2847	2902.48	2648.65	0
HSPD1	0.132021	216.653	198.203	16840.7	15368	0
C17orf49	0.131808	48.998	44.8316	1413.77	1290.33	0
CTPS2	0.131791	4.3978	4.02386	680.848	621.413	0
RAB11FIP2	0.131764	5.67688	5.19431	1093.09	997.683	0
ORMDL1	0.13165	28.1242	25.7356	1952.34	1782.08	0
GHDC	0.131647	13.7971	12.6253	1284.07	1172.09	0
SLC2A6	0.131586	23.2974	21.3197	1890.15	1725.38	0
EPB49	0.131524	7.11294	6.50934	746.014	681.015	0
DOK1	0.13147	9.04853	8.28098	692.813	632.474	0
TM2D1	0.13136	13.5127	12.3673	539.2	492.277	0
CUTA	0.13117	222.012	203.225	8484.2	7746.85	0
LACC1	0.13109	2.94228	2.69338	425.74	388.764	0
ZNF498	0.131083	5.1095	4.67734	706.685	645.311	0
PLEKHA8	0.131014	4.38689	4.01607	1228.18	1121.57	0
TXNIP	0.130974	63.6113	58.2363	5925.89	5411.61	0
SEMA4D	0.130974	7.15106	6.54678	1546.92	1412.68	0
DAD1	0.13096	145.527	133.232	3233.41	2952.83	0
E2F1	0.130897	52.1487	47.7448	4480.7	4092.07	0
XRCC6BP1	0.130828	3.36188	3.07783	124.464	113.674	0
IREB2	0.130778	13.992	12.8114	2837.48	2591.58	0
LOC100131691	0.130751	2.02534	1.85436	167.964	153.411	0
PTER	0.130733	9.10223	8.33444	1130.29	1032.37	0
TMED10	0.130632	66.748	61.1225	8790.03	8029.09	0
GABARAPL2	0.130445	44.4567	40.7149	1419.61	1296.89	0
POLR2J	0.130355	87.3889	80.0389	2718.33	2483.49	0
MICALL1	0.130233	13.909	12.7403	1991.57	1819.67	0
SLC25A12	0.130183	6.65282	6.09394	848.108	774.934	0
FNBP1L	0.130177	12.0514	11.0392	2116.53	1933.92	0
PGK1	0.130157	378.659	346.86	29253.2	26729.6	0
HK1	0.130128	77.0294	70.562	10542.5	9633.2	0
APOBEC3A	0.130049	5.68627	5.2089	261.584	239.037	0
LSM14A	0.130032	36.6734	33.5965	4403.54	4024.01	0
BFAR	0.129934	24.8531	22.7694	2406.83	2199.54	0
SCNN1A	0.129894	5.51034	5.04843	670.994	613.225	0
CDK1	0.129887	62.4343	57.2019	6591.07	6023.61	0
NF1	0.129838	4.4834	4.10778	1895.28	1732.17	0
KIAA1715	0.129815	11.8229	10.8326	2168.33	1981.75	0
MAP2K3	0.129811	59.4785	54.4966	4506.36	4118.6	0
B2M	0.129677	610.913	559.797	19215.8	17564	0
CBFB	0.129654	20.6165	18.8917	2054.15	1877.6	0
ZYX	0.129578	129.101	118.306	9498.39	8682.47	0
PPP1R2	0.129565	12.7394	11.6742	1404.39	1283.77	0
C1R	0.129547	2.8843	2.64305	208.33	190.439	0
ZBTB17	0.129496	9.44972	8.66001	836.603	764.786	0
ZBTB38	0.129493	37.2502	34.1377	9922.06	9070.29	0
HCFC2	0.129434	3.03043	2.77728	553.151	505.688	0
MSANTD4	0.129434	8.93512	8.18879	1160.02	1060.48	0
MOB4	0.129422	18.0841	16.5738	2271.36	2076.48	0
TMA7	0.12937	149.283	136.82	2212.84	2023.05	0
FAM115A	0.129326	24.471	22.4289	4637.03	4239.44	0
RPE	0.129255	15.4992	14.2064	1258.49	1150.64	0
NMRK1	0.129253	1.69838	1.5565	78.7361	71.9871	0
TMEM120B	0.129186	14.4616	13.256	3452.75	3157.02	0
ZNF550	0.129178	3.15686	2.89342	115.07	105.214	0
NDUFB6	0.12917	77.7438	71.2634	2134.55	1951.75	0
UBA2	0.129092	39.0519	35.7987	3324.44	3039.89	0
CCDC120	0.129	4.0037	3.67034	518.175	473.856	0
SFT2D1	0.128929	97.4719	89.3621	2159.53	1974.92	0
BTBD3	0.128919	7.66394	7.02631	1213.44	1109.71	0
RAB1B	0.128725	173.808	159.37	10818.2	9894.77	0
TMED4	0.128717	67.4322	61.8308	2198.17	2010.55	0
PHF20L1	0.128694	10.9331	10.0251	2977.15	2723.08	0
CCNT2	0.128659	6.91086	6.33704	1539.93	1408.55	0
SPG11	0.128634	8.15867	7.48138	2027.2	1854.28	0
C20orf112	0.128575	2.12618	1.94972	472.203	431.944	0
TIAM1	0.128573	2.97518	2.72828	682.546	624.353	0
SCAMP4	0.128489	62.7513	57.548	5045.11	4615.22	0
SLFN12	0.128476	12.9685	11.8932	985.509	901.545	0
HSPE1	0.128414	114.811	105.296	3487.47	3190.47	0
BCAS2	0.128322	31.1506	28.5707	1293.33	1183.27	0
SNAPC5	0.1283	20.7543	19.0355	519.827	475.598	0
SHC1	0.128264	60.6646	55.6431	7182.15	6571.18	0
ACBD3	0.12819	20.8541	19.1288	2365.08	2164	0
RNF207	0.128116	2.69694	2.47387	341.532	312.513	0
CALCOCO1	0.12801	11.5306	10.5779	1120.35	1025.23	0
SIRT6	0.127976	15.772	14.4692	823.079	753.216	0
METTL22	0.127768	5.18523	4.75745	260.264	238.207	0
LRRCC1	0.127708	2.89785	2.65892	358.233	327.888	0
PRDX5	0.127694	131.197	120.385	3793.67	3472.32	0
SS18L1	0.127694	10.1897	9.34984	1474.56	1349.66	0
DCAF17	0.127643	5.8595	5.37674	1086.59	994.584	0
APOBEC3B	0.127624	27.1572	24.9201	1332.69	1219.87	0
ALPPL2	0.127527	5.72039	5.24944	454.898	416.416	0
BDNF	0.127285	10.2736	9.42959	2523.98	2310.84	0
CSNK2A2	0.127253	14.5945	13.3956	773.676	708.361	0
FAM165B	0.127079	20.3293	18.6615	583.389	534.203	0
LRRC1	0.127026	8.12861	7.46207	824.143	754.687	0
GOLGA2	0.126978	31.2639	28.7016	4253.14	3894.81	0
SPATA2	0.126976	5.48615	5.03645	750.237	687.033	0
MTMR14	0.126959	21.7001	19.9218	1752.3	1604.69	0
KIAA1704	0.126934	13.9751	12.8299	621.081	568.774	0
PPL	0.126922	8.69524	7.98287	1727.76	1582.26	0
TLR2	0.1269	3.33916	3.06557	360.95	330.56	0
MFSD7	0.126853	3.51697	3.22883	209.473	191.842	0
CDYL2	0.126767	4.12988	3.79181	293.953	269.228	0
TEP1	0.126703	2.54959	2.34105	869.938	796.8	0
RYBP	0.126691	16.0526	14.7398	2268.93	2078.19	0
YWHAZ	0.12668	438.876	402.99	50997.1	46710.1	0
C1GALT1	0.126632	11.4025	10.4705	2248.3	2059.38	0
ATG2A	0.126614	18.9466	17.3981	3857.22	3533.14	0
CDC40	0.126609	7.26259	6.669	891.486	816.589	0
FAM46C	0.126569	5.00063	4.59204	908.281	831.997	0
DRG1	0.126553	33.7088	30.955	1561.09	1429.99	0
CCDC77	0.126493	7.53513	6.91977	602.298	551.742	0
GORASP1	0.126233	15.8094	14.5211	1538.58	1409.68	0
NUP35	0.126153	18.2459	16.7599	951.01	871.387	0
C2orf69	0.125867	8.54805	7.85345	1012.09	927.539	0
GTPBP2	0.12586	46.9518	43.1371	4457.4	4085.03	0
EXOC4	0.125855	21.134	19.417	2927.42	2682.87	0
BLOC1S1	0.125829	20.8003	19.1105	666.224	610.584	0
TBC1D22A	0.125828	7.0024	6.43355	845.991	775.337	0
KLF11	0.125782	6.89655	6.33651	941.777	863.15	0
CTSL2	0.125776	1.44157	1.32446	209.297	191.825	0
TOR2A	0.125762	8.5141	7.82278	685.404	628.19	0
RPAP1	0.125741	8.4342	7.74953	1257.21	1152.28	0
SLC4A2	0.125702	59.5951	54.7593	10946.4	10033	0
RAD52	0.125671	3.31704	3.04782	282.749	259.163	0
DVL2	0.125629	30.0287	27.5933	2888.95	2648.03	0
UTRN	0.125507	15.157	13.929	6016	5514.76	0
AKAP1	0.125427	18.8931	17.3633	2805.33	2571.74	0
ZNF43	0.125376	3.09572	2.84511	584.913	536.231	0
SLC25A10	0.125343	36.5762	33.6164	2359.09	2162.78	0
TNKS2	0.125308	19.5793	17.9954	3915.81	3590.05	0
CHMP1B	0.125303	21.8724	20.1031	2125.12	1948.34	0
LOC400657	0.125267	1.80406	1.65808	199.094	182.538	0
KANSL1L	0.125233	3.79336	3.48662	653.257	598.947	0
HMMR	0.125221	6.46719	5.9443	648.935	594.989	0
COL7A1	0.12521	6.30342	5.79388	1858.14	1703.68	0
ORC3	0.125208	16.1894	14.8807	1331.99	1221.27	0
TMEM167A	0.125135	24.5725	22.5874	3580.74	3283.25	0
CCS	0.125123	20.266	18.6287	669.052	613.475	0
EMC2	0.125059	34.1833	31.4232	1355.22	1242.7	0
ANKRD6	0.125049	1.85595	1.70606	350.747	321.628	0
ZNF500	0.125011	2.77806	2.55376	287.341	263.493	0
HIGD1A	0.124999	40.9369	37.6334	3974.75	3644.87	0
SREBF2	0.124997	54.1746	49.8029	7436.89	6819.68	0
SOCS6	0.124933	7.06723	6.49717	1311.87	1203.05	0
LYRM2	0.124927	9.54382	8.77405	1697.05	1556.28	0
EPM2AIP1	0.124909	6.85025	6.29781	1617.74	1483.57	0
RELA	0.124887	69.1208	63.5479	5680.05	5209.04	0
WSB1	0.124862	33.0611	30.396	2981.31	2734.14	0
CLN3	0.124859	14.9654	13.7589	1003.29	920.113	0
SLC41A3	0.124827	22.8746	21.0311	2105.59	1931.08	0
ZNF223	0.124822	2.11718	1.94644	162.605	149.129	0
FLCN	0.12476	19.1931	17.6471	2477.04	2271.84	0
DMXL2	0.124695	5.49844	5.05577	1857.33	1703.54	0
TUBB6	0.124654	177.322	163.052	10237.7	9390.31	0
POU2F2	0.124646	1.31858	1.21243	301.357	276.416	0
ANKIB1	0.124637	21.4212	19.6975	4148.2	3804.88	0
CCDC14	0.124609	20.2749	18.6437	2699.02	2475.69	0
EIF2AK3	0.124571	6.50188	5.97891	962.799	883.158	0
[truncated: 9,781 more rows]
